# Supplementary material for: N′-(3-Bromo-5-chloro-2-hydroxy­benzyl­idene)-3,4,5-trihydroxy­benzohydrazide methanol solvate
Source: Acta Crystallogr Sect E Struct Rep Online. 2009 Mar 28;65(Pt 4):o909. doi: 10.1107/S1600536809010575 (PMC2968970; doi:10.1107/S1600536809010575)
Supplement: Supplementary file 1 [file e-65-0o909-sup1.cif]

##############################################################################
###                                                                        ###
###        Electronic paper (Acta Crystallographica Section E)             ###
###                                                                        ###
##############################################################################
#                                                                            #
# This CIF contains the data in a paper accepted for publication in Acta     #
# Crystallographica Section E. It conforms to the requirements of Notes      #
# for Authors for Section E, and has been peer reviewed under the auspices   #
# of the IUCr Commission on Journals.                                        #
#                                                                            #
# Full details of the Crystallographic Information File format               #
# are given in the paper "The Crystallographic Information File (CIF):       #
# a New Standard Archive File for Crystallography" by S. R. Hall, F. H.      #
# Allen and I. D. Brown [Acta Cryst. (1991), A47, 655-685].                  #
#                                                                            #
# The current version of the core CIF dictionary is obtainable from          #
# ftp://ftp.iucr.org/pub/cif_core.dic. The current version number is 2.4.    #
#                                                                            #
# Software is freely available for graphical display of the structure(s) in  #
# this CIF.  For information consult the CIF home page http://www.iucr.org/  #
# cif/home.html                                                              #
#                                                                            #
# This file may be used for bona fide research purposes within the           #
# scientific community so long as proper attribution is given to the journal # 
# article from which it was obtained.                                        #
#                                                                            #
##############################################################################
                                             
data_global
_audit_creation_method     SHELXL-97
_journal_date_recd_electronic     2009-03-18
_journal_date_accepted     2009-03-23
_journal_name_full     'Acta Crystallographica, Section E'
_journal_year     2009
_journal_volume     65
_journal_issue      4
_journal_page_first     o909
_journal_page_last     o909
_journal_paper_category     QO
_journal_coeditor_code     TK2400
_publ_contact_author
;
     Dr. Seik Weng Ng
     Department of Chemistry
     University of Malaya
     50603 Kuala Lumpur
     Malaysia
;
_publ_contact_author_email     seikweng@um.edu.my
_publ_contact_author_fax     '03 7967 4193'
_publ_contact_author_phone     '03 7967 6778'
_publ_section_title
;
<i>N</i>'-(3-Bromo-5-chloro-2-hydroxybenzylidene)-3,4,5-trihydroxybenzohydrazide
methanol solvate
;
loop_
    _publ_author_name
    _publ_author_address
    'Abdul Alhadi, Abeer A.'
;
     Department of Chemistry
     University of Malaya
     50603 Kuala Lumpur
     Malaysia
;
    'Ali, Hapipah Mohd.'
;
     Department of Chemistry
     University of Malaya
     50603 Kuala Lumpur
     Malaysia
;
    'Ng, Seik Weng'
;
     Department of Chemistry
     University of Malaya
     50603 Kuala Lumpur
     Malaysia
;
_publ_section_synopsis     .
data_I
_audit_creation_method     SHELXL-97
_chemical_name_systematic
;
<i>N</i>'-(3-Bromo-5-chloro-2-hydroxybenzylidene)-3,4,5-trihydroxybenzohydrazide
methanol solvate
;
_chemical_name_common     ?
_chemical_formula_moiety     'C14 H10 Br Cl N2 O5, C H4 O'
_chemical_formula_sum     'C15 H14 Br Cl N2 O6'
_chemical_formula_iupac     'C14 H10 Br Cl N2 O5, C H4 O'
_chemical_formula_weight     433.64
_chemical_melting_point     ?
_symmetry_cell_setting     Monoclinic
_symmetry_space_group_name_H-M     'C 2/c'
_symmetry_space_group_name_Hall     '-C 2yc'
loop_
    _symmetry_equiv_pos_as_xyz
    'x, y, z'
    '-x, y, -z+1/2'
    'x+1/2, y+1/2, z'
    '-x+1/2, y+1/2, -z+1/2'
    '-x, -y, -z'
    'x, -y, z-1/2'
    '-x+1/2, -y+1/2, -z'
    'x+1/2, -y+1/2, z-1/2'
_cell_length_a     21.6157(3)
_cell_length_b     12.7408(2)
_cell_length_c     17.0803(2)
_cell_angle_alpha     90
_cell_angle_beta     136.6410(10)
_cell_angle_gamma     90
_cell_volume     3229.57(8)
_cell_formula_units_Z     8
_cell_measurement_reflns_used     8789
_cell_measurement_theta_min     2.7
_cell_measurement_theta_max     28.3
_cell_measurement_temperature     123(2)
_exptl_crystal_description     Polyhedral
_exptl_crystal_colour     'tan'
_exptl_crystal_size_max     0.20
_exptl_crystal_size_mid     0.15
_exptl_crystal_size_min     0.10
_exptl_crystal_density_diffrn     1.784
_exptl_crystal_density_meas     ?
_exptl_crystal_density_method     'not measured'
_exptl_crystal_F_000     1744
_exptl_absorpt_coefficient_mu     2.748
_exptl_absorpt_correction_type     Multi-scan
_exptl_absorpt_process_details     '(SADABS; Sheldrick, 1996)'
_exptl_absorpt_correction_T_min     0.610
_exptl_absorpt_correction_T_max     0.771
_diffrn_ambient_temperature     123(2)
_diffrn_radiation_type     MoK\a
_diffrn_radiation_wavelength     0.71073
_diffrn_radiation_source     'fine-focus sealed tube'
_diffrn_radiation_monochromator     graphite
_diffrn_measurement_device_type     'Bruker SMART APEX'
_diffrn_measurement_method     \w
_diffrn_detector_area_resol_mean     ?
_diffrn_reflns_number     15301
_diffrn_reflns_av_R_equivalents     0.016
_diffrn_reflns_av_sigmaI/netI     0.015
_diffrn_reflns_theta_min     2.0
_diffrn_reflns_theta_max     27.5
_diffrn_reflns_theta_full     27.5
_diffrn_measured_fraction_theta_max     1.000
_diffrn_measured_fraction_theta_full     1.000
_diffrn_reflns_limit_h_min     -28
_diffrn_reflns_limit_h_max     26
_diffrn_reflns_limit_k_min     -16
_diffrn_reflns_limit_k_max     16
_diffrn_reflns_limit_l_min     -22
_diffrn_reflns_limit_l_max     21
_diffrn_standards_number     0
_diffrn_standards_interval_count     0
_diffrn_standards_interval_time     0
_diffrn_standards_decay_%     0
_reflns_number_total     3714
_reflns_number_gt     3407
_reflns_threshold_expression     I>2\s(I)
_refine_ls_structure_factor_coef     Fsqd
_refine_ls_matrix_type     full
_refine_ls_R_factor_all     0.026
_refine_ls_R_factor_gt     0.023
_refine_ls_wR_factor_gt     0.066
_refine_ls_wR_factor_ref     0.068
_refine_ls_goodness_of_fit_ref     1.03
_refine_ls_restrained_S_all     1.03
_refine_ls_number_reflns     3714
_refine_ls_number_parameters     251
_refine_ls_number_restraints     6
_refine_ls_hydrogen_treatment     mixed
_refine_ls_weighting_scheme     calc
_refine_ls_weighting_details
         'calc w=1/[\s^2^(Fo^2^)+(0.0429P)^2^+3.4447P] where P=(Fo^2^+2Fc^2^)/3'
_atom_sites_solution_hydrogens     geom
_atom_sites_solution_primary     direct
_atom_sites_solution_secondary     difmap
_refine_ls_shift/su_max     0.001
_refine_ls_shift/su_mean     0.001
_refine_diff_density_max     0.43
_refine_diff_density_min     -0.35
_refine_ls_extinction_method     none
_refine_ls_extinction_coef     ?
loop_
    _atom_type_symbol
    _atom_type_description
    _atom_type_scat_dispersion_real
    _atom_type_scat_dispersion_imag
    _atom_type_scat_source
    'C' 'C' 0.0033 0.0016
                         'International Tables Vol C Tables 4.2.6.8 and 6.1.1.4'
    'H' 'H' 0.0000 0.0000
                         'International Tables Vol C Tables 4.2.6.8 and 6.1.1.4'
    'N' 'N' 0.0061 0.0033
                         'International Tables Vol C Tables 4.2.6.8 and 6.1.1.4'
    'O' 'O' 0.0106 0.0060
                         'International Tables Vol C Tables 4.2.6.8 and 6.1.1.4'
    'Cl' 'Cl' 0.1484 0.1585
                         'International Tables Vol C Tables 4.2.6.8 and 6.1.1.4'
    'Br' 'Br' -0.2901 2.4595
                         'International Tables Vol C Tables 4.2.6.8 and 6.1.1.4'
_computing_data_collection     'APEX2 (Bruker, 2008)'
_computing_cell_refinement     'SAINT (Bruker, 2008)'
_computing_data_reduction     'SAINT (Bruker, 2008)'
_computing_structure_solution     'SHELXS97 (Sheldrick, 2008)'
_computing_structure_refinement     'SHELXL97 (Sheldrick, 2008)'
_computing_molecular_graphics     'X-SEED (Barbour, 2001)'
_computing_publication_material     'publCIF (Westrip, 2009)'
loop_
    _atom_site_type_symbol
    _atom_site_label
    _atom_site_fract_x
    _atom_site_fract_y
    _atom_site_fract_z
    _atom_site_U_iso_or_equiv
    _atom_site_adp_type
    _atom_site_calc_flag
    _atom_site_refinement_flags
    _atom_site_occupancy
    _atom_site_disorder_assembly
    _atom_site_disorder_group
    Br Br1 0.044783(12) 0.783092(13) 0.137916(14) 0.02172(7) Uani d . 1 . .
    Cl Cl1 0.01420(3) 0.35175(3) 0.10946(4) 0.02369(10) Uani d . 1 . .
    N N1 0.18779(9) 0.61375(11) 0.54542(11) 0.0148(3) Uani d . 1 . .
    N N2 0.23179(9) 0.58418(11) 0.65407(11) 0.0154(3) Uani d D 1 . .
    O O1 0.13116(9) 0.74001(9) 0.37133(11) 0.0211(3) Uani d D 1 . .
    O O2 0.20939(8) 0.74133(9) 0.69379(10) 0.0187(2) Uani d . 1 . .
    O O3 0.36037(9) 0.69205(10) 1.09583(10) 0.0219(3) Uani d D 1 . .
    O O4 0.37603(8) 0.47725(9) 1.12740(10) 0.0189(2) Uani d D 1 . .
    O O5 0.31633(9) 0.34724(9) 0.95863(10) 0.0205(3) Uani d D 1 . .
    O O6 0.15053(8) 0.88367(9) 0.75713(10) 0.0196(2) Uani d D 1 . .
    C C1 0.10878(11) 0.64859(12) 0.31698(13) 0.0155(3) Uani d . 1 . .
    C C2 0.06644(11) 0.65171(12) 0.20499(14) 0.0156(3) Uani d . 1 . .
    C C3 0.03858(11) 0.56163(13) 0.14173(13) 0.0172(3) Uani d . 1 . .
    H H3A 0.0088 0.5655 0.0652 0.021 Uiso calc R 1 . .
    C C4 0.05469(11) 0.46540(12) 0.19171(14) 0.0168(3) Uani d . 1 . .
    C C5 0.09940(10) 0.45814(12) 0.30364(13) 0.0158(3) Uani d . 1 . .
    H H5A 0.1117 0.3914 0.3373 0.019 Uiso calc R 1 . .
    C C6 0.12644(10) 0.54979(12) 0.36718(13) 0.0151(3) Uani d . 1 . .
    C C7 0.17192(10) 0.53678(12) 0.48399(13) 0.0155(3) Uani d . 1 . .
    H H7 0.1907 0.4684 0.5163 0.019 Uiso calc R 1 . .
    C C8 0.23645(10) 0.64897(12) 0.72065(13) 0.0147(3) Uani d . 1 . .
    C C9 0.27436(10) 0.60244(12) 0.82779(13) 0.0143(3) Uani d . 1 . .
    C C10 0.30257(11) 0.66835(12) 0.91445(13) 0.0161(3) Uani d . 1 . .
    H H10 0.2997 0.7424 0.9056 0.019 Uiso calc R 1 . .
    C C11 0.33473(11) 0.62583(12) 1.01356(13) 0.0156(3) Uani d . 1 . .
    C C12 0.34227(10) 0.51690(12) 1.02835(13) 0.0146(3) Uani d . 1 . .
    C C13 0.31234(10) 0.45163(12) 0.94055(13) 0.0147(3) Uani d . 1 . .
    C C14 0.27745(10) 0.49359(12) 0.84020(13) 0.0146(3) Uani d . 1 . .
    H H14 0.2557 0.4486 0.7800 0.018 Uiso calc R 1 . .
    C C15 0.06333(12) 0.92150(14) 0.65359(15) 0.0237(4) Uani d . 1 . .
    H H15A 0.0445 0.9781 0.6715 0.036 Uiso calc R 1 . .
    H H15B 0.0196 0.8640 0.6160 0.036 Uiso calc R 1 . .
    H H15C 0.0664 0.9482 0.6027 0.036 Uiso calc R 1 . .
    H H1 0.154(2) 0.731(3) 0.4365(15) 0.087(13) Uiso d D 1 . .
    H H3 0.3635(18) 0.6613(19) 1.1413(18) 0.044(7) Uiso d D 1 . .
    H H4 0.3783(17) 0.4119(8) 1.129(2) 0.036(7) Uiso d D 1 . .
    H H5 0.3065(15) 0.3125(16) 0.9101(15) 0.030(6) Uiso d D 1 . .
    H H6 0.1634(16) 0.8331(14) 0.741(2) 0.037(7) Uiso d D 1 . .
    H H2 0.2604(14) 0.5242(11) 0.6799(18) 0.029(6) Uiso d D 1 . .
loop_
    _atom_site_aniso_label
    _atom_site_aniso_U_11
    _atom_site_aniso_U_22
    _atom_site_aniso_U_33
    _atom_site_aniso_U_12
    _atom_site_aniso_U_13
    _atom_site_aniso_U_23
    Br1 0.02904(11) 0.01747(10) 0.01845(10) 0.00031(6) 0.01720(9) 0.00285(6)
    Cl1 0.0373(2) 0.01580(19) 0.01895(19) -0.00382(16) 0.02079(19) -0.00522(14)
    N1 0.0169(6) 0.0172(6) 0.0109(6) 0.0006(5) 0.0103(5) 0.0013(5)
    N2 0.0205(6) 0.0142(6) 0.0119(6) 0.0032(5) 0.0120(6) 0.0031(5)
    O1 0.0321(7) 0.0152(5) 0.0161(6) 0.0006(5) 0.0175(6) -0.0016(5)
    O2 0.0293(6) 0.0135(5) 0.0186(6) 0.0039(5) 0.0191(5) 0.0034(4)
    O3 0.0374(7) 0.0154(5) 0.0171(6) -0.0039(5) 0.0212(6) -0.0038(5)
    O4 0.0294(6) 0.0154(6) 0.0142(5) 0.0022(5) 0.0166(5) 0.0019(4)
    O5 0.0378(7) 0.0109(5) 0.0182(6) 0.0028(5) 0.0221(6) 0.0017(4)
    O6 0.0251(6) 0.0178(6) 0.0186(6) 0.0016(5) 0.0168(5) -0.0013(5)
    C1 0.0184(7) 0.0151(7) 0.0154(7) -0.0006(6) 0.0131(7) -0.0020(6)
    C2 0.0186(7) 0.0153(7) 0.0153(7) 0.0015(6) 0.0130(7) 0.0026(6)
    C3 0.0185(7) 0.0226(8) 0.0135(7) -0.0012(6) 0.0126(7) -0.0011(6)
    C4 0.0202(7) 0.0170(7) 0.0169(7) -0.0017(6) 0.0147(7) -0.0037(6)
    C5 0.0184(7) 0.0153(7) 0.0164(7) 0.0005(6) 0.0136(6) 0.0007(6)
    C6 0.0164(7) 0.0182(7) 0.0129(7) 0.0004(6) 0.0113(6) 0.0003(6)
    C7 0.0173(7) 0.0156(7) 0.0135(7) 0.0006(6) 0.0112(6) 0.0017(6)
    C8 0.0165(7) 0.0151(7) 0.0138(7) -0.0016(6) 0.0114(6) -0.0007(5)
    C9 0.0158(7) 0.0158(7) 0.0126(7) 0.0010(6) 0.0107(6) 0.0009(6)
    C10 0.0212(8) 0.0123(7) 0.0166(8) -0.0005(6) 0.0144(7) -0.0003(6)
    C11 0.0198(7) 0.0148(7) 0.0140(7) -0.0021(6) 0.0129(6) -0.0030(6)
    C12 0.0168(7) 0.0167(7) 0.0123(7) 0.0009(6) 0.0112(6) 0.0013(6)
    C13 0.0180(7) 0.0121(7) 0.0168(7) 0.0016(6) 0.0136(6) 0.0006(6)
    C14 0.0189(7) 0.0136(7) 0.0144(7) 0.0005(6) 0.0131(6) -0.0005(5)
    C15 0.0247(8) 0.0219(8) 0.0214(8) 0.0000(7) 0.0158(7) -0.0015(7)
loop_
    _geom_bond_atom_site_label_1
    _geom_bond_atom_site_label_2
    _geom_bond_site_symmetry_2
    _geom_bond_distance
    _geom_bond_publ_flag
    Br1 C2 . 1.8852(15) ?
    Cl1 C4 . 1.7460(16) ?
    N1 C7 . 1.287(2) ?
    N1 N2 . 1.3870(18) ?
    N2 C8 . 1.348(2) ?
    N2 H2 . 0.874(10) ?
    O1 C1 . 1.3415(19) ?
    O1 H1 . 0.832(10) ?
    O2 C8 . 1.2438(19) ?
    O3 C11 . 1.3642(19) ?
    O3 H3 . 0.828(10) ?
    O4 C12 . 1.3619(18) ?
    O4 H4 . 0.833(10) ?
    O5 C13 . 1.3538(18) ?
    O5 H5 . 0.820(10) ?
    O6 C15 . 1.437(2) ?
    O6 H6 . 0.828(10) ?
    C1 C2 . 1.397(2) ?
    C1 C6 . 1.410(2) ?
    C2 C3 . 1.379(2) ?
    C3 C4 . 1.386(2) ?
    C3 H3A . 0.9500 ?
    C4 C5 . 1.382(2) ?
    C5 C6 . 1.400(2) ?
    C5 H5A . 0.9500 ?
    C6 C7 . 1.457(2) ?
    C7 H7 . 0.9500 ?
    C8 C9 . 1.480(2) ?
    C9 C14 . 1.397(2) ?
    C9 C10 . 1.398(2) ?
    C10 C11 . 1.390(2) ?
    C10 H10 . 0.9500 ?
    C11 C12 . 1.399(2) ?
    C12 C13 . 1.396(2) ?
    C13 C14 . 1.383(2) ?
    C14 H14 . 0.9500 ?
    C15 H15A . 0.9800 ?
    C15 H15B . 0.9800 ?
    C15 H15C . 0.9800 ?
loop_
    _geom_angle_atom_site_label_1
    _geom_angle_atom_site_label_2
    _geom_angle_atom_site_label_3
    _geom_angle_site_symmetry_1
    _geom_angle_site_symmetry_3
    _geom_angle
    _geom_angle_publ_flag
    C7 N1 N2 . . 113.63(13) ?
    C8 N2 N1 . . 121.35(13) ?
    C8 N2 H2 . . 121.2(15) ?
    N1 N2 H2 . . 117.2(15) ?
    C1 O1 H1 . . 112(3) ?
    C11 O3 H3 . . 111.6(19) ?
    C12 O4 H4 . . 112.6(18) ?
    C13 O5 H5 . . 111.9(17) ?
    C15 O6 H6 . . 107.8(17) ?
    O1 C1 C2 . . 118.05(14) ?
    O1 C1 C6 . . 123.52(14) ?
    C2 C1 C6 . . 118.42(14) ?
    C3 C2 C1 . . 121.82(14) ?
    C3 C2 Br1 . . 119.27(12) ?
    C1 C2 Br1 . . 118.90(12) ?
    C2 C3 C4 . . 118.86(14) ?
    C2 C3 H3A . . 120.6 ?
    C4 C3 H3A . . 120.6 ?
    C5 C4 C3 . . 121.40(14) ?
    C5 C4 Cl1 . . 119.65(12) ?
    C3 C4 Cl1 . . 118.92(12) ?
    C4 C5 C6 . . 119.62(14) ?
    C4 C5 H5A . . 120.2 ?
    C6 C5 H5A . . 120.2 ?
    C5 C6 C1 . . 119.81(14) ?
    C5 C6 C7 . . 116.89(14) ?
    C1 C6 C7 . . 123.30(14) ?
    N1 C7 C6 . . 122.97(14) ?
    N1 C7 H7 . . 118.5 ?
    C6 C7 H7 . . 118.5 ?
    O2 C8 N2 . . 122.77(14) ?
    O2 C8 C9 . . 121.61(14) ?
    N2 C8 C9 . . 115.61(13) ?
    C14 C9 C10 . . 119.97(14) ?
    C14 C9 C8 . . 120.49(14) ?
    C10 C9 C8 . . 119.44(14) ?
    C11 C10 C9 . . 120.15(14) ?
    C11 C10 H10 . . 119.9 ?
    C9 C10 H10 . . 119.9 ?
    O3 C11 C10 . . 118.85(14) ?
    O3 C11 C12 . . 121.39(14) ?
    C10 C11 C12 . . 119.75(14) ?
    O4 C12 C13 . . 121.65(14) ?
    O4 C12 C11 . . 118.63(14) ?
    C13 C12 C11 . . 119.67(14) ?
    O5 C13 C14 . . 123.32(14) ?
    O5 C13 C12 . . 115.94(14) ?
    C14 C13 C12 . . 120.69(14) ?
    C13 C14 C9 . . 119.64(14) ?
    C13 C14 H14 . . 120.2 ?
    C9 C14 H14 . . 120.2 ?
    O6 C15 H15A . . 109.5 ?
    O6 C15 H15B . . 109.5 ?
    H15A C15 H15B . . 109.5 ?
    O6 C15 H15C . . 109.5 ?
    H15A C15 H15C . . 109.5 ?
    H15B C15 H15C . . 109.5 ?
loop_
    _geom_torsion_atom_site_label_1
    _geom_torsion_atom_site_label_2
    _geom_torsion_atom_site_label_3
    _geom_torsion_atom_site_label_4
    _geom_torsion_site_symmetry_1
    _geom_torsion_site_symmetry_2
    _geom_torsion_site_symmetry_3
    _geom_torsion_site_symmetry_4
    _geom_torsion
    _geom_torsion_publ_flag
    C7 N1 N2 C8 . . . . -165.52(15) ?
    O1 C1 C2 C3 . . . . -177.88(15) ?
    C6 C1 C2 C3 . . . . 2.7(2) ?
    O1 C1 C2 Br1 . . . . 0.8(2) ?
    C6 C1 C2 Br1 . . . . -178.63(11) ?
    C1 C2 C3 C4 . . . . -1.2(2) ?
    Br1 C2 C3 C4 . . . . -179.92(12) ?
    C2 C3 C4 C5 . . . . -1.3(2) ?
    C2 C3 C4 Cl1 . . . . 176.64(12) ?
    C3 C4 C5 C6 . . . . 2.2(2) ?
    Cl1 C4 C5 C6 . . . . -175.66(12) ?
    C4 C5 C6 C1 . . . . -0.7(2) ?
    C4 C5 C6 C7 . . . . 179.02(14) ?
    O1 C1 C6 C5 . . . . 178.92(15) ?
    C2 C1 C6 C5 . . . . -1.7(2) ?
    O1 C1 C6 C7 . . . . -0.8(2) ?
    C2 C1 C6 C7 . . . . 178.61(14) ?
    N2 N1 C7 C6 . . . . -179.99(14) ?
    C5 C6 C7 N1 . . . . -169.07(15) ?
    C1 C6 C7 N1 . . . . 10.7(2) ?
    N1 N2 C8 O2 . . . . -6.7(2) ?
    N1 N2 C8 C9 . . . . 172.04(14) ?
    O2 C8 C9 C14 . . . . 159.38(15) ?
    N2 C8 C9 C14 . . . . -19.4(2) ?
    O2 C8 C9 C10 . . . . -17.1(2) ?
    N2 C8 C9 C10 . . . . 164.18(15) ?
    C14 C9 C10 C11 . . . . 0.8(2) ?
    C8 C9 C10 C11 . . . . 177.25(14) ?
    C9 C10 C11 O3 . . . . -178.92(15) ?
    C9 C10 C11 C12 . . . . 2.6(2) ?
    O3 C11 C12 O4 . . . . 0.0(2) ?
    C10 C11 C12 O4 . . . . 178.42(14) ?
    O3 C11 C12 C13 . . . . 177.72(14) ?
    C10 C11 C12 C13 . . . . -3.9(2) ?
    O4 C12 C13 O5 . . . . 2.0(2) ?
    C11 C12 C13 O5 . . . . -175.63(14) ?
    O4 C12 C13 C14 . . . . 179.35(14) ?
    C11 C12 C13 C14 . . . . 1.7(2) ?
    O5 C13 C14 C9 . . . . 178.84(15) ?
    C12 C13 C14 C9 . . . . 1.7(2) ?
    C10 C9 C14 C13 . . . . -3.0(2) ?
    C8 C9 C14 C13 . . . . -179.38(14) ?
loop_
    _geom_hbond_atom_site_label_D
    _geom_hbond_atom_site_label_H
    _geom_hbond_atom_site_label_A
    _geom_hbond_site_symmetry_A
    _geom_hbond_distance_DH
    _geom_hbond_distance_HA
    _geom_hbond_distance_DA
    _geom_hbond_angle_DHA
    _geom_hbond_publ_flag
    O1 H1 O5 4_556 0.830(10)
                           2.03(3) 2.607(2) 126(3) y
    O3 H3 O6 7_567 0.830(10)
                           2.050(10)
                                   2.856(2) 165(3) y
    O4 H4 O1 4_546 0.830(10)
                           2.200(10)
                                   3.027(2) 173(2) y
    O5 H5 O2 4_546 0.820(10)
                           1.790(10)
                                   2.608(2) 176(2) y
    O6 H6 O2 . 0.830(10)
                       2.040(10)
                               2.843(2) 164(2) y
    N2 H2 O6 4_546 0.870(10)
                           2.250(10)
                                   3.112(2) 169(2) y
