# Supplementary material for: N′-(3-Bromo-5-chloro-2-hydroxy­benzyl­idene)-3,4,5-trihydroxy­benzohydrazide methanol solvate
Source: Acta Crystallogr Sect E Struct Rep Online. 2009 Mar 28;65(Pt 4):o909. doi: 10.1107/S1600536809010575 (PMC2968970; doi:10.1107/S1600536809010575)
Supplement: Supplementary file 2 [file e-65-0o909-Isup2.hkl]

# 
# h,k,l, Fc-squared, Fo-squared, sigma(Fo-squared) and status flag 
# 
data_I
_shelx_title '  C2/c' 
_shelx_refln_list_code          4 
_shelx_F_calc_maximum     1090.97 
_exptl_crystal_F_000      1744.00 
_reflns_d_resolution_high  0.7697 
 
loop_ 
 _symmetry_equiv_pos_as_xyz 
 'x, y, z' 
 '-x, y, -z+1/2' 
 'x+1/2, y+1/2, z' 
 '-x+1/2, y+1/2, -z+1/2' 
 '-x, -y, -z' 
 'x, -y, z-1/2' 
 '-x+1/2, -y+1/2, -z' 
 'x+1/2, -y+1/2, z-1/2' 
 
_cell_length_a    21.6157 
_cell_length_b    12.7408 
_cell_length_c    17.0803 
_cell_angle_alpha  90.000 
_cell_angle_beta  136.641 
_cell_angle_gamma  90.000 
 
_shelx_F_squared_multiplier     1.000 
 
loop_ 
 _refln_index_h 
 _refln_index_k 
 _refln_index_l 
 _refln_F_squared_calc 
 _refln_F_squared_meas 
 _refln_F_squared_sigma 
 _refln_observed_status 
   2   0   0      779.36      831.51     11.45 o 
   4   0   0     2043.68     2162.87     27.11 o 
   6   0   0    13583.59    14348.16    141.71 o 
   8   0   0     5578.85     5610.24     86.82 o 
  10   0   0    17961.14    17821.00    179.66 o 
  12   0   0    18409.81    17732.29    182.17 o 
  14   0   0     2712.82     2631.61     49.19 o 
  16   0   0      102.61       12.47     52.10 o 
  18   0   0     1692.54     1463.25     99.90 o 
   1   1   0     1390.11     1705.22     16.42 o 
   3   1   0    42171.86    44896.84    323.00 o 
   5   1   0      502.42      639.00     12.99 o 
   7   1   0       37.55       46.97      7.46 o 
   9   1   0     5109.23     5319.81     45.07 o 
  11   1   0     3006.85     2905.91     32.07 o 
  13   1   0       69.43       92.01     12.58 o 
  15   1   0       83.71      107.30     18.99 o 
  17   1   0      398.90      309.63     41.42 o 
  19   1   0      201.03      183.71     47.24 o 
   0   2   0     6014.76     6180.34     75.92 o 
   2   2   0    34181.17    34404.37    275.91 o 
   4   2   0    12217.49    12819.81     97.13 o 
   6   2   0     1007.99      959.05     12.70 o 
   8   2   0     4895.82     4407.02     41.11 o 
  10   2   0     6055.45     5621.47     45.01 o 
  12   2   0    12027.92    11509.55     89.29 o 
  14   2   0      552.16      559.49     23.03 o 
  16   2   0       50.15       37.65     22.95 o 
  18   2   0      228.12      118.43     46.11 o 
   1   3   0     5248.97     4705.86     32.38 o 
   3   3   0     4524.30     4922.20     45.75 o 
   5   3   0        0.66        9.45      6.90 o 
   7   3   0     1631.96     1537.86     18.08 o 
   9   3   0    29291.49    29526.17    184.83 o 
  11   3   0     5310.42     5178.25     54.46 o 
  13   3   0     5698.82     5735.92     61.74 o 
  15   3   0      647.49      712.46     29.06 o 
  17   3   0      307.20      302.42     43.24 o 
   0   4   0     1913.12     1525.63     19.43 o 
   2   4   0     6473.09     5974.95     59.21 o 
   4   4   0     3602.53     4546.08     45.19 o 
   6   4   0     5712.78     5858.16     46.29 o 
   8   4   0     2986.64     3095.17     35.92 o 
  10   4   0     9347.58     9022.96     90.87 o 
  12   4   0    19506.61    19302.56    176.91 o 
  14   4   0      843.24      867.82     31.22 o 
  16   4   0      433.00      414.95     29.02 o 
  18   4   0      204.10      189.89     47.58 o 
   1   5   0    36932.91    38549.02    237.47 o 
   3   5   0     3755.28     3438.17     32.97 o 
   5   5   0     3545.97     3397.06     38.87 o 
   7   5   0     1821.04     1818.05     29.70 o 
   9   5   0     2756.12     2460.78     38.65 o 
  11   5   0    10508.05    10233.25    102.14 o 
  13   5   0     7575.17     7439.01    105.10 o 
  15   5   0      560.11      573.50     45.00 o 
  17   5   0       11.32       -7.66     26.32 o 
   0   6   0      452.57      622.86     16.46 o 
   2   6   0       28.07       85.98      8.18 o 
   4   6   0      390.78      560.71     15.55 o 
   6   6   0     4831.87     4640.43     39.90 o 
   8   6   0     2063.25     2086.00     39.45 o 
  10   6   0     4066.53     3943.51     46.42 o 
  12   6   0     3913.22     3973.82     72.27 o 
  14   6   0       81.89       93.44     23.33 o 
  16   6   0      162.24      179.94     28.46 o 
   1   7   0    42584.38    42016.07    260.80 o 
   3   7   0    64428.36    70543.17    507.82 o 
   5   7   0      430.10      402.99     12.96 o 
   7   7   0     1872.69     1805.39     29.25 o 
   9   7   0     5987.86     5593.71     51.67 o 
  11   7   0     3890.87     3722.39     47.41 o 
  13   7   0     2997.75     3091.82     63.80 o 
  15   7   0       48.57       45.87     25.42 o 
  17   7   0      401.66      407.38     35.25 o 
   0   8   0     4843.69     5899.43     69.07 o 
   2   8   0     3730.67     3819.27     39.85 o 
   4   8   0        8.79       15.22     10.61 o 
   6   8   0     2243.73     2110.15     28.46 o 
   8   8   0     1080.62     1183.46     34.50 o 
  10   8   0      445.26      421.29     20.70 o 
  12   8   0      644.96      684.89     30.33 o 
  14   8   0      692.08      758.66     33.48 o 
  16   8   0      280.28      270.11     44.12 o 
   1   9   0    43678.11    44298.55    273.29 o 
   3   9   0    17540.45    17712.43    139.31 o 
   5   9   0       31.72       42.98     11.73 o 
   7   9   0       37.57       40.31     12.93 o 
   9   9   0     3464.99     3443.09     40.27 o 
  11   9   0    16811.02    16409.09    156.72 o 
  13   9   0      138.66      136.28     26.45 o 
  15   9   0     5102.47     5039.47     75.41 o 
   0  10   0     5368.66     5629.45     61.67 o 
   2  10   0      135.55      101.36     12.78 o 
   4  10   0        7.04        5.84     11.97 o 
   6  10   0     1599.33     1690.19     34.84 o 
   8  10   0     1026.43     1017.72     28.43 o 
  10  10   0     8376.21     8143.41     92.34 o 
  12  10   0     1169.61     1191.08     38.76 o 
  14  10   0       46.89       29.83     28.04 o 
   1  11   0      192.91      242.16     11.64 o 
   3  11   0     2987.87     2920.91     38.58 o 
   5  11   0      139.72      199.77     15.72 o 
   7  11   0     1466.90     1575.52     30.96 o 
   9  11   0     9530.16     9262.40    101.85 o 
  11  11   0     1185.95     1161.05     39.02 o 
  13  11   0     2288.76     2325.97     55.82 o 
   0  12   0     6139.67     5778.64     65.33 o 
   2  12   0     8290.36     8035.60     62.74 o 
   4  12   0      565.93      472.69     18.26 o 
   6  12   0      735.69      644.55     23.24 o 
   8  12   0     2701.80     2691.77     78.67 o 
  10  12   0     4708.43     4898.73     80.35 o 
  12  12   0      738.39      815.65     42.99 o 
   1  13   0       59.23       39.82     13.91 o 
   3  13   0       86.04       88.37     16.41 o 
   5  13   0      122.96      157.25     19.75 o 
   7  13   0     3860.31     3789.68     67.33 o 
   9  13   0     4493.79     4336.88     75.75 o 
  11  13   0       26.60       46.34     32.21 o 
   0  14   0     7829.86     7642.74     96.69 o 
   2  14   0    15553.43    15649.66    132.45 o 
   4  14   0     9050.26     8992.31     87.88 o 
   6  14   0      151.69      188.33     32.06 o 
   8  14   0      337.29      407.28     39.26 o 
  10  14   0     2591.15     2882.29     81.28 o 
   1  15   0      174.42      147.57     29.02 o 
   3  15   0      684.90      794.86     28.97 o 
   5  15   0      194.99      202.79     34.46 o 
   7  15   0        2.52       -9.48     30.62 o 
   0  16   0    10830.55    10745.96    238.79 o 
   2  16   0     6449.20     7270.38    190.83 o 
   4  16   0     2965.52     3073.98     85.21 o 
 -19   1   1     4372.52     4538.43     86.28 o 
 -17   1   1     7444.31     7526.69    125.91 o 
 -15   1   1      242.46      219.44     19.30 o 
 -13   1   1     2301.14     2220.44     40.92 o 
 -11   1   1     3521.33     3209.57     32.71 o 
  -9   1   1    29520.71    28136.42    191.18 o 
  -7   1   1    22062.19    21235.71    132.53 o 
  -5   1   1    56566.68    58107.81    356.19 o 
  -3   1   1      565.19      562.10      7.16 o 
  -1   1   1    27684.35    27393.57    167.16 o 
   1   1   1     7870.80     7310.35     46.89 o 
   3   1   1    58117.48    57123.36    414.85 o 
   5   1   1      274.31      184.36     10.85 o 
   7   1   1      123.73       89.60      9.55 o 
   9   1   1     2114.75     2121.35     26.24 o 
  11   1   1    15948.83    16000.99    118.10 o 
  13   1   1    20273.87    19799.18    187.83 o 
  15   1   1     2708.73     2666.97     77.41 o 
  17   1   1     2483.66     2400.96     83.71 o 
 -20   2   1        7.94       29.35     44.05 o 
 -18   2   1       58.21       94.61     70.24 o 
 -16   2   1        9.22       -4.29     19.21 o 
 -14   2   1     2628.33     2648.95     39.04 o 
 -12   2   1      594.64      554.12     17.63 o 
 -10   2   1     2224.53     2143.98     21.23 o 
  -8   2   1     1999.10     1852.49     20.16 o 
  -6   2   1    10780.69    11061.95     78.46 o 
  -4   2   1    87987.27    92731.72   1005.37 o 
  -2   2   1    19886.54    20650.58    138.87 o 
   0   2   1     5508.39     5958.00     56.32 o 
   2   2   1    15419.81    16644.07    103.78 o 
   4   2   1    36757.34    37779.34    230.14 o 
   6   2   1      353.78      299.73     11.25 o 
   8   2   1     6131.13     6295.11     56.02 o 
  10   2   1     4304.32     4368.55     41.91 o 
  12   2   1      187.39      187.72     16.75 o 
  14   2   1       36.82       30.73     21.37 o 
  16   2   1      295.76      274.33     95.04 o 
  18   2   1      103.36       83.34     44.14 o 
 -19   3   1      735.98      789.53     54.26 o 
 -17   3   1      266.49      276.15     26.69 o 
 -15   3   1     1351.39     1428.83     33.38 o 
 -13   3   1      138.43      221.06     43.26 o 
 -11   3   1     6381.32     6259.27     45.28 o 
  -9   3   1    18970.80    18704.65    119.53 o 
  -7   3   1    18179.98    17837.53    198.43 o 
  -5   3   1    11821.78    11757.05    100.44 o 
  -3   3   1       30.25       66.78      4.47 o 
  -1   3   1    10894.40    11703.00     73.71 o 
   1   3   1   100428.60    99520.17   1587.09 o 
   3   3   1    25098.96    25716.76    158.89 o 
   5   3   1    11570.49    11403.39     88.22 o 
   7   3   1     7952.25     8364.63     63.34 o 
   9   3   1     5231.74     5303.67     45.78 o 
  11   3   1     2109.30     1889.81     37.70 o 
  13   3   1     1242.99     1311.87     37.17 o 
  15   3   1     5848.60     5943.00     89.26 o 
  17   3   1      221.44      145.09     44.04 o 
 -18   4   1      575.20      613.48     32.70 o 
 -16   4   1       12.20       40.67     24.12 o 
 -14   4   1       66.95       97.18     17.99 o 
 -12   4   1     5077.83     5307.46     50.98 o 
 -10   4   1    18405.40    18022.06    180.40 o 
  -8   4   1    24215.26    24095.70    204.12 o 
  -6   4   1     1366.22     1200.98     42.92 o 
  -4   4   1       10.88       24.32      6.64 o 
  -2   4   1      739.71      794.10     30.20 o 
   0   4   1    11626.23    12369.69     85.24 o 
   2   4   1    60757.48    60639.61    400.76 o 
   4   4   1    65308.36    66478.83    403.75 o 
   6   4   1    13863.42    15215.87    107.85 o 
   8   4   1        1.15       12.38      9.20 o 
  10   4   1       45.95       62.63     15.40 o 
  12   4   1     1787.48     1711.17     38.53 o 
  14   4   1     4516.03     4501.15     98.41 o 
  16   4   1       45.76       64.95     26.66 o 
 -19   5   1       57.17       72.92     33.92 o 
 -17   5   1      493.33      435.68     30.49 o 
 -15   5   1      398.25      365.39     26.79 o 
 -13   5   1     4946.91     4959.96     51.39 o 
 -11   5   1    10345.32    10685.70     92.92 o 
  -9   5   1     3941.23     3913.14     42.94 o 
  -7   5   1     2501.11     3291.00     35.39 o 
  -5   5   1     5808.68     6206.76     47.59 o 
  -3   5   1      364.19      465.75     13.10 o 
  -1   5   1    33178.30    34979.13    215.86 o 
   1   5   1     2895.49     2555.51     22.36 o 
   3   5   1     9772.23    10376.54     74.81 o 
   5   5   1    23874.89    24998.42    157.38 o 
   7   5   1    39164.86    40897.21    274.98 o 
   9   5   1      301.27      384.43     32.31 o 
  11   5   1      742.18      767.64     25.27 o 
  13   5   1      289.29      303.70     25.66 o 
  15   5   1      109.27       77.02     26.82 o 
  17   5   1      323.79      355.62     33.53 o 
 -18   6   1     4302.61     4405.09     80.89 o 
 -16   6   1      443.68      495.30     30.98 o 
 -14   6   1       55.89       65.93     18.91 o 
 -12   6   1      226.53      226.04     18.01 o 
 -10   6   1     9765.02     9091.73    104.47 o 
  -8   6   1    33679.64    34513.32    257.07 o 
  -6   6   1     8096.29     7936.51     69.44 o 
  -4   6   1    14267.20    16279.08    125.29 o 
  -2   6   1     4582.99     5161.83     45.83 o 
   0   6   1    16044.99    16067.09    103.59 o 
   2   6   1    32087.29    33890.30    225.61 o 
   4   6   1     3945.00     3383.39     32.30 o 
   6   6   1       65.53       76.14      8.11 o 
   8   6   1      322.64      338.22     16.38 o 
  10   6   1     4623.99     4572.45     67.00 o 
  12   6   1    12923.03    12809.02    149.77 o 
  14   6   1     6303.23     6485.37     83.56 o 
  16   6   1     2466.42     2496.49     56.80 o 
 -17   7   1      383.51      374.69     37.41 o 
 -15   7   1       11.43       -2.10     22.27 o 
 -13   7   1      421.89      396.65     26.42 o 
 -11   7   1       25.70       16.16     15.03 o 
  -9   7   1      140.47      160.88     13.69 o 
  -7   7   1      758.34      816.10     21.47 o 
  -5   7   1      990.12      925.27     16.80 o 
  -3   7   1     1546.34     1608.89     36.16 o 
  -1   7   1      461.74      377.83      9.45 o 
   1   7   1      304.90      333.87     10.00 o 
   3   7   1     3292.00     3223.93     64.09 o 
   5   7   1       26.56       34.44      9.65 o 
   7   7   1      328.90      310.02     13.96 o 
   9   7   1       27.16       33.84     15.22 o 
  11   7   1       71.19      105.08     20.91 o 
  13   7   1      398.44      433.73     32.04 o 
  15   7   1      980.43      938.50     43.82 o 
 -16   8   1     1114.15     1124.54     39.35 o 
 -14   8   1      415.13      433.10     28.16 o 
 -12   8   1     2481.82     2408.13     64.68 o 
 -10   8   1     7355.89     7136.07     63.26 o 
  -8   8   1    12871.34    12303.00     94.36 o 
  -6   8   1    16631.54    16316.60    126.48 o 
  -4   8   1      160.43      212.57     11.01 o 
  -2   8   1     2214.04     2584.15     25.69 o 
   0   8   1     7882.03     7546.13     48.57 o 
   2   8   1    10576.33     9756.98     74.19 o 
   4   8   1     7225.30     6533.58     60.48 o 
   6   8   1     1295.15     1282.97     23.28 o 
   8   8   1     4724.95     4749.88     48.27 o 
  10   8   1     2382.87     2423.76     46.34 o 
  12   8   1     8059.89     7935.32    142.02 o 
  14   8   1     7574.86     7587.45    111.32 o 
 -17   9   1      964.76      901.28     56.66 o 
 -15   9   1       90.91       73.76     29.43 o 
 -13   9   1        2.65       -8.01     22.10 o 
 -11   9   1     2689.01     2640.90     57.47 o 
  -9   9   1     2476.22     2557.58     37.84 o 
  -7   9   1     4677.59     4643.55     50.25 o 
  -5   9   1     7968.33     7927.83     69.30 o 
  -3   9   1      378.21      413.06     13.59 o 
  -1   9   1      528.05      537.97     14.21 o 
   1   9   1    11783.48    11829.26     82.58 o 
   3   9   1    10628.10    10842.35     83.22 o 
   5   9   1     7340.20     7212.45     67.67 o 
   7   9   1      188.62      207.88     15.38 o 
   9   9   1      863.31      816.96     28.41 o 
  11   9   1     2043.44     1929.07     44.50 o 
  13   9   1       37.59        8.75     26.91 o 
  15   9   1     1237.80     1336.30     53.04 o 
 -16  10   1     2347.22     2357.43     64.88 o 
 -14  10   1      407.12      422.29     34.89 o 
 -12  10   1     3154.06     3145.60     64.69 o 
 -10  10   1      997.64     1062.22     27.35 o 
  -8  10   1    21607.27    20970.37    152.60 o 
  -6  10   1    12892.60    12580.75    118.06 o 
  -4  10   1      166.33      173.44     13.92 o 
  -2  10   1     1855.92     1855.72     26.38 o 
   0  10   1    12400.30    12236.74     71.69 o 
   2  10   1    30501.45    29243.42    201.60 o 
   4  10   1     7181.16     7243.37     62.58 o 
   6  10   1     2868.46     2672.01     34.91 o 
   8  10   1      570.02      581.90     27.46 o 
  10  10   1     3772.35     3791.53     59.97 o 
  12  10   1     4216.86     4254.75     66.86 o 
  14  10   1     1755.72     1917.73     61.74 o 
 -15  11   1      699.62      633.34     40.30 o 
 -13  11   1      275.94      321.31     33.49 o 
 -11  11   1     1002.01      956.70     38.97 o 
  -9  11   1     2334.67     2423.09     56.60 o 
  -7  11   1     6931.64     6560.10     66.39 o 
  -5  11   1      438.91      391.36     21.23 o 
  -3  11   1      530.78      537.46     16.55 o 
  -1  11   1       43.27       85.80     11.19 o 
   1  11   1     7977.82     7556.40     60.10 o 
   3  11   1    11752.48    11496.45     90.51 o 
   5  11   1     6958.20     6875.55     62.65 o 
   7  11   1      135.91      142.88     21.97 o 
   9  11   1     2692.97     2596.85     49.65 o 
  11  11   1     1018.69     1056.08     45.87 o 
  13  11   1      178.24      217.40     36.82 o 
 -14  12   1       25.42       11.68     32.79 o 
 -12  12   1      139.35      148.76     30.92 o 
 -10  12   1     7762.98     7581.78    101.69 o 
  -8  12   1      550.76      613.21     24.18 o 
  -6  12   1      234.78      236.39     22.98 o 
  -4  12   1      109.89       79.76     14.88 o 
  -2  12   1     1121.23      975.71     22.58 o 
   0  12   1     2066.77     2163.55     31.24 o 
   2  12   1     2071.30     2329.30     36.93 o 
   4  12   1    18082.28    17796.17    133.01 o 
   6  12   1     2429.34     2345.02     46.03 o 
   8  12   1      232.93      225.25     26.79 o 
  10  12   1     1015.55      979.82     55.88 o 
  12  12   1      102.41       48.10     30.84 o 
 -11  13   1     2713.87     2881.43     66.13 o 
  -9  13   1     8082.52     7856.72    105.52 o 
  -7  13   1     5785.93     6073.85     67.05 o 
  -5  13   1     2406.69     2448.34     43.77 o 
  -3  13   1       19.33       30.76     19.30 o 
  -1  13   1     2041.76     1943.92     29.70 o 
   1  13   1     5328.58     5618.72     54.38 o 
   3  13   1     9157.29     8823.85     86.27 o 
   5  13   1     3476.44     3592.12     63.93 o 
   7  13   1      113.86       94.82     24.51 o 
   9  13   1      381.29      403.76     31.41 o 
 -10  14   1     1194.37     1288.06     76.88 o 
  -8  14   1       93.57       61.20     30.57 o 
  -6  14   1      359.39      303.19     24.14 o 
  -4  14   1       39.37       37.37     20.11 o 
  -2  14   1        2.81        8.55     22.07 o 
   0  14   1     3220.76     3027.93     60.27 o 
   2  14   1       46.60       24.79     16.73 o 
   4  14   1     1705.21     1698.15     47.54 o 
   6  14   1     2653.68     2751.84     72.40 o 
   8  14   1      390.01      426.39     37.28 o 
  -9  15   1     3062.66     3144.95     69.09 o 
  -7  15   1     4696.56     4806.22     80.63 o 
  -5  15   1     2749.84     2666.42     52.28 o 
  -3  15   1      540.07      523.87     26.35 o 
  -1  15   1     2224.75     2147.23     53.65 o 
   1  15   1     3350.24     3563.41     68.72 o 
   3  15   1     1116.15     1215.07     45.85 o 
   5  15   1       77.76       70.26     30.44 o 
   7  15   1      251.19      322.59     36.13 o 
  -4  16   1      125.83      158.66     33.75 o 
  -2  16   1      679.19      743.25     52.41 o 
   0  16   1      192.68      169.15     42.45 o 
   2  16   1       86.80       63.33     38.69 o 
 -20   0   2     1795.76     1804.52     96.40 o 
 -18   0   2     3894.88     3824.98     88.39 o 
 -16   0   2     1806.02     1867.02     79.80 o 
 -14   0   2     3840.77     3773.45     54.76 o 
 -12   0   2     4133.46     4198.89     54.87 o 
 -10   0   2    12229.81    12270.55    124.97 o 
  -8   0   2      358.15      306.99     11.87 o 
  -6   0   2  1190205.00  1017284.94  25740.47 o 
  -4   0   2    13609.78    13217.82    150.99 o 
  -2   0   2      939.86      984.30     13.73 o 
   0   0   2     8831.08     9291.13    139.67 o 
   2   0   2    22353.55    22654.82    261.36 o 
   4   0   2    47676.40    48670.13    553.80 o 
   6   0   2   101122.63   101011.22    948.00 o 
   8   0   2    18109.65    17779.94    180.45 o 
  10   0   2      351.48      292.02     20.68 o 
  12   0   2     3465.16     3505.18     71.47 o 
  14   0   2       96.93      111.04     49.06 o 
  16   0   2     4500.92     4462.15    146.10 o 
 -21   1   2       16.44       71.15     45.12 o 
 -19   1   2        5.89       -4.55     27.25 o 
 -17   1   2      501.46      571.19     79.12 o 
 -15   1   2     1496.41     1545.01     30.67 o 
 -13   1   2     1572.97     1556.40     25.50 o 
 -11   1   2      133.19      157.50      8.40 o 
  -9   1   2     9807.75    10270.41     69.06 o 
  -7   1   2     1848.47     2425.30     25.53 o 
  -5   1   2     1482.64     1806.15     20.60 o 
  -3   1   2     2003.32     2472.80     25.67 o 
  -1   1   2    10740.49    11218.50     93.37 o 
   1   1   2      383.04      378.96      8.71 o 
   3   1   2      315.45      299.58      8.84 o 
   5   1   2     2851.50     2804.24     32.78 o 
   7   1   2      504.54      441.40     13.08 o 
   9   1   2     2576.04     2663.27     35.10 o 
  11   1   2       29.83       21.18     12.61 o 
  13   1   2      218.70      198.99     23.11 o 
  15   1   2      141.60      176.35     40.84 o 
  17   1   2      576.54      593.50     57.02 o 
 -20   2   2       88.11       81.59     56.07 o 
 -18   2   2     3411.25     3411.78     67.68 o 
 -16   2   2     2649.87     2608.38     40.38 o 
 -14   2   2     2874.66     2679.73     51.18 o 
 -12   2   2     1554.59     1498.74     21.18 o 
 -10   2   2     2528.84     2478.65     26.14 o 
  -8   2   2    24012.36    23843.73    161.15 o 
  -6   2   2     6837.69     5832.94     48.57 o 
  -4   2   2    25104.88    24644.31    163.55 o 
  -2   2   2    24495.50    25912.71    149.08 o 
   0   2   2     2195.79     2292.14     17.50 o 
   2   2   2     3911.09     3717.29     40.67 o 
   4   2   2    18599.49    17895.49    123.09 o 
   6   2   2    28445.31    27503.19    187.35 o 
   8   2   2     2336.37     2343.85     27.58 o 
  10   2   2      451.99      410.51     14.47 o 
  12   2   2      591.55      583.68     22.29 o 
  14   2   2     3038.52     3052.18     53.10 o 
  16   2   2     1372.67     1485.33    101.45 o 
 -19   3   2     4374.29     4271.49     97.45 o 
 -17   3   2     1944.96     2005.25     43.59 o 
 -15   3   2    10552.00    10428.34     95.03 o 
 -13   3   2     3255.36     3149.65     36.53 o 
 -11   3   2      344.43      357.24     13.35 o 
  -9   3   2      683.74      611.98     17.10 o 
  -7   3   2      472.15      347.66     18.01 o 
  -5   3   2    11385.49    10613.22     91.12 o 
  -3   3   2      373.49      334.59      8.99 o 
  -1   3   2       25.84        9.47      5.62 o 
   1   3   2     1416.06     1354.76     18.96 o 
   3   3   2    23405.02    23759.43    227.91 o 
   5   3   2     2210.67     2063.25     25.35 o 
   7   3   2     8454.11     8350.12     64.68 o 
   9   3   2      117.85      117.43     11.47 o 
  11   3   2      246.75      237.35     18.25 o 
  13   3   2     2611.07     2483.29     47.31 o 
  15   3   2     4203.53     4394.25     67.76 o 
  17   3   2     4402.13     4501.64    111.42 o 
 -20   4   2      325.10      321.84     47.82 o 
 -18   4   2     7376.18     7161.51    146.60 o 
 -16   4   2     7803.62     7689.99     78.16 o 
 -14   4   2     1584.04     1593.38     28.74 o 
 -12   4   2        5.63        4.10     11.34 o 
 -10   4   2     7557.60     8363.20     82.19 o 
  -8   4   2    10293.45    10160.66     83.02 o 
  -6   4   2    15420.38    14835.00    113.81 o 
  -4   4   2     3057.57     2810.60     24.00 o 
  -2   4   2     3712.80     4163.96     30.00 o 
   0   4   2      659.67      797.36     10.88 o 
   2   4   2      572.39      688.46     12.15 o 
   4   4   2    25706.71    25605.82    184.23 o 
   6   4   2    18991.52    18948.94    133.11 o 
   8   4   2      351.84      493.55     16.44 o 
  10   4   2      751.53      740.35     25.03 o 
  12   4   2     3056.00     3107.33     54.28 o 
  14   4   2     3287.24     3208.75     57.42 o 
  16   4   2     1840.29     1860.46     50.58 o 
 -19   5   2     1760.44     1818.01     61.99 o 
 -17   5   2     5897.27     6104.40     90.40 o 
 -15   5   2     1687.24     1598.02     30.64 o 
 -13   5   2       16.51       21.99     15.97 o 
 -11   5   2     1018.05     1019.03     38.20 o 
  -9   5   2     1702.79     1563.23     25.42 o 
  -7   5   2    33346.18    32923.03    243.30 o 
  -5   5   2    44153.62    46058.14    306.75 o 
  -3   5   2     1580.31     2128.34     19.03 o 
  -1   5   2     7458.65     8026.03     58.94 o 
   1   5   2      664.19      552.00     11.48 o 
   3   5   2    13402.69    12737.52     90.45 o 
   5   5   2    22685.61    21894.81    151.58 o 
   7   5   2    11146.62    10971.25     83.42 o 
   9   5   2     1333.33     1299.19     37.32 o 
  11   5   2       42.54       18.68     22.32 o 
  13   5   2      577.41      589.99     30.76 o 
  15   5   2     3989.73     4001.67     67.57 o 
 -18   6   2     1195.06     1163.44     45.44 o 
 -16   6   2     1853.80     1832.96     45.84 o 
 -14   6   2     1727.70     1711.00     30.79 o 
 -12   6   2     1707.86     1591.19     30.77 o 
 -10   6   2       35.13       73.02     13.83 o 
  -8   6   2      217.87      217.03     13.17 o 
  -6   6   2      587.04      756.36     15.58 o 
  -4   6   2     1761.95     1610.30     19.20 o 
  -2   6   2     7594.62     8589.97     63.54 o 
   0   6   2     5983.82     6375.44     46.01 o 
   2   6   2       52.62       26.82      7.35 o 
   4   6   2     1951.84     1954.36     23.68 o 
   6   6   2     6413.95     6657.75     55.40 o 
   8   6   2      209.66      253.09     16.42 o 
  10   6   2        6.19       26.19     23.73 o 
  12   6   2     1536.39     1572.02     46.68 o 
  14   6   2      182.55      176.52     29.76 o 
  16   6   2     3044.94     3058.14     63.83 o 
 -19   7   2      394.37      415.77     47.70 o 
 -17   7   2     1394.47     1393.59     49.75 o 
 -15   7   2     1303.50     1227.51     53.95 o 
 -13   7   2      505.00      494.38     22.01 o 
 -11   7   2      362.09      336.53     16.25 o 
  -9   7   2    25919.45    27749.47    211.46 o 
  -7   7   2    33204.72    32450.95    237.61 o 
  -5   7   2    28630.36    27135.17    200.05 o 
  -3   7   2    43862.88    47112.02    306.45 o 
  -1   7   2       37.23      165.24      8.74 o 
   1   7   2     5619.37     5747.29     47.63 o 
   3   7   2    29232.45    28342.88    192.52 o 
   5   7   2    16756.67    16085.93    106.75 o 
   7   7   2    11245.86    11108.73     95.55 o 
   9   7   2     1933.99     1920.58     53.81 o 
  11   7   2        3.52       26.46     24.97 o 
  13   7   2      488.04      571.83     61.38 o 
  15   7   2     2666.38     2847.41     60.57 o 
 -18   8   2      359.19      360.36     37.12 o 
 -16   8   2      706.13      695.13     44.79 o 
 -14   8   2        6.75       17.69     29.30 o 
 -12   8   2      708.15      680.02     21.33 o 
 -10   8   2      276.14      306.74     18.02 o 
  -8   8   2     1926.02     2025.82     34.19 o 
  -6   8   2      126.20      254.95     12.37 o 
  -4   8   2     1908.44     2004.76     24.27 o 
  -2   8   2      566.63      691.69     15.57 o 
   0   8   2      350.56      406.16     19.93 o 
   2   8   2     2364.40     2395.46     30.70 o 
   4   8   2     1239.12     1275.90     22.59 o 
   6   8   2      158.94      187.66     13.49 o 
   8   8   2       49.84       63.67     21.28 o 
  10   8   2      407.46      409.35     26.30 o 
  12   8   2      244.46      210.36     31.43 o 
  14   8   2     1454.80     1474.78     49.02 o 
 -17   9   2     5313.24     5451.23    192.40 o 
 -15   9   2      574.95      675.41     37.19 o 
 -13   9   2      252.15      284.44     27.30 o 
 -11   9   2      299.77      294.80     18.98 o 
  -9   9   2    17473.51    17081.13    164.73 o 
  -7   9   2    23122.98    22971.28    198.27 o 
  -5   9   2    30792.59    30866.48    229.17 o 
  -3   9   2    19455.45    19872.06    128.08 o 
  -1   9   2     2334.23     2247.59     23.93 o 
   1   9   2     4439.95     4439.55     39.02 o 
   3   9   2     5484.77     5589.09     50.03 o 
   5   9   2    32460.62    31839.14    218.96 o 
   7   9   2     3419.61     3239.15     50.53 o 
   9   9   2     8531.29     8563.04     94.66 o 
  11   9   2      136.73      136.75     30.16 o 
  13   9   2     2313.19     2302.77     62.65 o 
 -16  10   2     4007.12     3984.51     88.68 o 
 -14  10   2      646.21      744.60     38.39 o 
 -12  10   2     2533.53     2530.59     62.89 o 
 -10  10   2      511.97      518.71     21.55 o 
  -8  10   2       44.77       18.09     17.18 o 
  -6  10   2     3422.83     3467.81     47.62 o 
  -4  10   2      566.96      634.69     16.95 o 
  -2  10   2     1011.92     1076.81     19.12 o 
   0  10   2       32.39       49.74     11.15 o 
   2  10   2      404.79      402.77     15.54 o 
   4  10   2     3423.81     3447.20     39.07 o 
   6  10   2     1610.67     1695.10     38.20 o 
   8  10   2     1175.94     1163.62     37.45 o 
  10  10   2      402.27      343.27     27.79 o 
  12  10   2      915.44      998.96     39.56 o 
 -15  11   2     4788.21     4561.33    110.93 o 
 -13  11   2      783.42      843.14     40.12 o 
 -11  11   2       25.33       25.47     21.82 o 
  -9  11   2     3712.63     3695.81     62.06 o 
  -7  11   2      138.04      159.57     19.96 o 
  -5  11   2      230.31      214.49     15.85 o 
  -3  11   2     3653.19     3513.41     37.92 o 
  -1  11   2     2338.34     2556.49     26.64 o 
   1  11   2     1170.42     1336.32     24.85 o 
   3  11   2    10435.56     9961.85     88.67 o 
   5  11   2      490.59      485.71     25.06 o 
   7  11   2     3014.13     3252.99     54.45 o 
   9  11   2      596.42      611.76     34.54 o 
  11  11   2       44.66       65.66     28.95 o 
 -14  12   2     2204.71     2213.25     73.71 o 
 -12  12   2      245.42      232.43     32.43 o 
 -10  12   2      140.02      189.73     23.88 o 
  -8  12   2     5522.53     5492.42     62.24 o 
  -6  12   2     3760.80     3661.42     54.53 o 
  -4  12   2     9951.85     9626.24     98.83 o 
  -2  12   2      640.44      520.71     21.15 o 
   0  12   2       84.91       39.17     12.94 o 
   2  12   2     3299.49     3226.60     39.73 o 
   4  12   2     5132.93     5047.75     65.13 o 
   6  12   2     1294.91     1221.29     37.75 o 
   8  12   2     5365.18     5339.61     74.08 o 
  10  12   2      241.85      282.66     35.30 o 
 -13  13   2     1868.05     1977.82     60.11 o 
 -11  13   2      178.03      203.55     33.20 o 
  -9  13   2        9.16       -3.76     23.37 o 
  -7  13   2      222.41      244.26     21.22 o 
  -5  13   2      508.47      517.07     25.40 o 
  -3  13   2       27.31       31.51     17.82 o 
  -1  13   2      575.92      536.11     19.49 o 
   1  13   2      412.07      395.15     18.90 o 
   3  13   2     7297.77     7328.14     83.55 o 
   5  13   2      600.64      533.47     29.10 o 
   7  13   2      955.27      965.81     36.18 o 
   9  13   2       21.21       13.32     31.21 o 
 -10  14   2     4020.84     3990.40    111.08 o 
  -8  14   2     9963.31     9986.89    125.14 o 
  -6  14   2     7294.05     7165.42     88.63 o 
  -4  14   2     8792.78     8961.06    108.65 o 
  -2  14   2     5313.34     5271.91     69.72 o 
   0  14   2      199.43      210.32     23.42 o 
   2  14   2     4085.19     4073.76     62.34 o 
   4  14   2     9004.07     9252.86    124.17 o 
   6  14   2     3266.45     3203.90     58.83 o 
   8  14   2     2770.84     3090.84     60.94 o 
  -9  15   2      496.47      594.21     39.85 o 
  -7  15   2      175.27      193.66     32.05 o 
  -5  15   2      202.59      196.90     22.32 o 
  -3  15   2      299.72      335.57     24.97 o 
  -1  15   2      456.97      455.93     33.48 o 
   1  15   2       25.36       17.27     44.05 o 
   3  15   2       77.93       43.53     39.59 o 
   5  15   2      107.92      157.47     97.37 o 
  -6  16   2     9867.31     9954.86    114.70 o 
  -4  16   2     3821.65     3885.21     57.30 o 
  -2  16   2      932.96     1003.31     55.26 o 
   0  16   2      277.46      369.78     62.71 o 
   2  16   2     3839.04     4128.18    226.35 o 
 -21   1   3       14.68      -44.83     29.89 o 
 -19   1   3     1014.64     1009.16     37.20 o 
 -17   1   3     6986.36     6879.83    154.21 o 
 -15   1   3    16650.68    16357.07    131.79 o 
 -13   1   3    11025.47    10598.92     88.20 o 
 -11   1   3    31497.19    32178.10    236.66 o 
  -9   1   3     1714.36     1789.50     25.36 o 
  -7   1   3    18603.80    17905.87    131.31 o 
  -5   1   3    20038.60    19990.02    144.30 o 
  -3   1   3    15109.56    14549.55    107.94 o 
  -1   1   3      769.82      546.04      5.81 o 
   1   1   3     1983.71     1712.88     21.64 o 
   3   1   3    13675.80    14068.33    108.35 o 
   5   1   3    23193.25    22900.56    173.08 o 
   7   1   3    37888.13    37679.47    257.16 o 
   9   1   3     4183.45     4005.63     42.20 o 
  11   1   3     4543.50     4440.07    106.18 o 
  13   1   3       78.97       74.28     23.08 o 
  15   1   3     1106.06     1153.37     62.92 o 
 -20   2   3        2.50       14.91     32.54 o 
 -18   2   3        7.02       11.91     35.52 o 
 -16   2   3     1157.70     1180.35     32.62 o 
 -14   2   3      226.72      229.76     16.06 o 
 -12   2   3      238.19      259.46     12.02 o 
 -10   2   3    21092.40    23720.87    176.20 o 
  -8   2   3       13.01       93.52     26.31 o 
  -6   2   3    26191.20    28010.99    204.14 o 
  -4   2   3     8071.24     8822.00     74.01 o 
  -2   2   3    28802.39    31067.65    226.37 o 
   0   2   3    11267.54    12690.77    108.87 o 
   2   2   3     5587.41     5712.64     48.54 o 
   4   2   3     1640.50     1812.57     20.76 o 
   6   2   3      293.88      247.07     13.98 o 
   8   2   3       34.93       16.92     10.91 o 
  10   2   3     4549.52     4418.97     59.89 o 
  12   2   3        1.83      -23.00     20.46 o 
  14   2   3       80.87       53.71     24.76 o 
  16   2   3      343.51      396.79    137.40 o 
 -21   3   3      485.51      470.70     64.24 o 
 -19   3   3       35.09       19.57     30.80 o 
 -17   3   3     1141.55     1248.93     36.56 o 
 -15   3   3     4084.92     3860.77     46.13 o 
 -13   3   3    10283.48     9900.08    115.73 o 
 -11   3   3     3789.17     3772.09     37.05 o 
  -9   3   3     7623.17     8474.10     70.27 o 
  -7   3   3      363.60      465.53     13.46 o 
  -5   3   3   103255.16   108040.04    716.60 o 
  -3   3   3    50753.66    53375.17    327.54 o 
  -1   3   3    12183.23    11510.21     97.10 o 
   1   3   3     8478.10     9517.98     67.66 o 
   3   3   3     6089.44     6314.24     58.91 o 
   5   3   3     2884.28     2403.13     31.60 o 
   7   3   3    13074.32    12911.24     95.54 o 
   9   3   3    10497.13    10598.45     84.84 o 
  11   3   3      271.57      247.24     23.24 o 
  13   3   3       43.52        8.38     22.72 o 
  15   3   3     1308.82     1250.82     62.55 o 
 -20   4   3       62.92       51.90     42.15 o 
 -18   4   3     1492.13     1438.01     41.22 o 
 -16   4   3     3050.97     2953.82     49.25 o 
 -14   4   3     6638.87     6366.21     63.16 o 
 -12   4   3      103.93       95.94     14.05 o 
 -10   4   3      699.11      765.84     21.66 o 
  -8   4   3     1210.33     1294.06     35.91 o 
  -6   4   3    13675.56    13950.82     96.03 o 
  -4   4   3    59160.15    61384.41    371.48 o 
  -2   4   3   122891.31   124344.55    762.06 o 
   0   4   3    16746.71    18373.53    115.36 o 
   2   4   3       13.93       20.86      6.77 o 
   4   4   3      628.12      680.46     14.86 o 
   6   4   3     6334.49     5961.84     58.76 o 
   8   4   3    19781.80    20245.94    160.08 o 
  10   4   3      509.33      526.88     34.70 o 
  12   4   3     2179.15     2185.47     48.36 o 
  14   4   3       10.99       -1.20     24.89 o 
 -19   5   3      319.77      400.96     34.14 o 
 -17   5   3     2123.39     2119.09     39.94 o 
 -15   5   3      166.48      166.69     17.83 o 
 -13   5   3     1572.48     1804.97     34.41 o 
 -11   5   3        9.01        6.99     12.88 o 
  -9   5   3     5099.18     5164.80     55.27 o 
  -7   5   3    20608.67    21317.35    144.61 o 
  -5   5   3    14226.45    14045.19     97.56 o 
  -3   5   3    21727.22    23228.97    144.85 o 
  -1   5   3    23973.23    25477.18    208.32 o 
   1   5   3    64709.89    72047.40    437.11 o 
   3   5   3       33.01      102.78      7.12 o 
   5   5   3     2643.68     2919.33     31.75 o 
   7   5   3      895.38      770.84     23.16 o 
   9   5   3      815.33      763.99     31.28 o 
  11   5   3      954.93      975.11     61.71 o 
  13   5   3     6243.82     6299.81    119.94 o 
  15   5   3      444.89      447.85     34.62 o 
 -20   6   3      452.78      502.63     48.76 o 
 -18   6   3      495.18      505.63     47.08 o 
 -16   6   3     3403.44     3344.06     63.65 o 
 -14   6   3    26345.21    26018.13    202.25 o 
 -12   6   3    10196.87    10263.84    116.02 o 
 -10   6   3     4122.03     4375.44     51.68 o 
  -8   6   3     3210.84     3313.49     49.22 o 
  -6   6   3     2191.38     1841.50     21.91 o 
  -4   6   3    37489.17    38632.78    234.67 o 
  -2   6   3    10343.05     9777.41     66.22 o 
   0   6   3     6600.57     8275.78     57.48 o 
   2   6   3      595.04      634.87     18.36 o 
   4   6   3     2133.49     1907.31     32.52 o 
   6   6   3    30024.71    29972.95    288.14 o 
   8   6   3    13032.74    12696.40    150.40 o 
  10   6   3     2135.48     2195.15    113.53 o 
  12   6   3      105.60      105.26     44.67 o 
  14   6   3     1523.48     1499.00     47.71 o 
 -19   7   3       89.57       68.86     31.38 o 
 -17   7   3      613.74      544.14     36.96 o 
 -15   7   3        1.73       -8.72     17.66 o 
 -13   7   3       32.08       20.81     20.77 o 
 -11   7   3      371.81      379.80     19.22 o 
  -9   7   3      299.42      334.81     18.24 o 
  -7   7   3     2016.40     1934.18     28.60 o 
  -5   7   3     2689.91     2840.65     25.79 o 
  -3   7   3       61.50      103.36     11.39 o 
  -1   7   3      330.78      256.55     16.48 o 
   1   7   3     2705.10     2640.51     26.10 o 
   3   7   3     1064.05     1178.91     20.02 o 
   5   7   3      241.17      227.98     12.21 o 
   7   7   3     1286.90     1304.84     33.43 o 
   9   7   3     1621.91     1539.35     45.19 o 
  11   7   3      545.82      505.73     34.91 o 
  13   7   3     1032.10     1054.12     45.56 o 
 -18   8   3     1949.24     2048.66     59.58 o 
 -16   8   3     7670.81     7471.62    100.94 o 
 -14   8   3     8604.47     8423.73     92.18 o 
 -12   8   3    11322.62    11097.81    108.65 o 
 -10   8   3     1613.69     1642.95     34.32 o 
  -8   8   3     1738.45     1884.07     32.75 o 
  -6   8   3     5817.66     5492.21     49.73 o 
  -4   8   3     7942.08     7140.79     52.18 o 
  -2   8   3     5099.80     4342.72     39.89 o 
   0   8   3     3211.94     3167.62     32.47 o 
   2   8   3     8451.55     8689.56     68.03 o 
   4   8   3     4444.35     4266.41     41.00 o 
   6   8   3    10488.70    10629.16    106.12 o 
   8   8   3    11414.83    11126.82    113.25 o 
  10   8   3     8278.50     8104.48    144.38 o 
  12   8   3      516.94      507.17     37.44 o 
 -17   9   3      426.32      430.40     37.23 o 
 -15   9   3       85.36      173.79     32.38 o 
 -13   9   3     1558.72     1543.56     33.25 o 
 -11   9   3    10010.35     9645.75     97.78 o 
  -9   9   3     2968.35     2994.81     57.32 o 
  -7   9   3      571.10      567.18     20.57 o 
  -5   9   3     7509.18     7580.26     55.93 o 
  -3   9   3    20836.11    21355.69    128.70 o 
  -1   9   3     6789.48     6673.06     51.84 o 
   1   9   3      253.16      249.16     12.18 o 
   3   9   3     1407.47     1515.04     24.85 o 
   5   9   3     1560.68     1536.72     35.12 o 
   7   9   3      148.47      172.36     21.71 o 
   9   9   3     4405.83     4253.60     62.38 o 
  11   9   3       50.41       39.05     37.01 o 
  13   9   3      149.61      121.76     38.20 o 
 -16  10   3      619.68      674.32     39.20 o 
 -14  10   3     8330.59     8482.50    134.00 o 
 -12  10   3     4537.93     4555.25     55.05 o 
 -10  10   3      679.30      690.17     26.11 o 
  -8  10   3     2851.58     2865.18     43.66 o 
  -6  10   3    16174.21    15941.02    114.57 o 
  -4  10   3    22371.27    21315.88    148.61 o 
  -2  10   3     9014.96     9231.26     68.11 o 
   0  10   3     4873.16     4547.00     41.55 o 
   2  10   3     1539.51     1621.72     26.05 o 
   4  10   3    12554.44    12263.89    119.04 o 
   6  10   3     6693.40     6469.74    112.74 o 
   8  10   3     2790.02     2663.63     49.74 o 
  10  10   3     3138.07     3049.27     57.34 o 
  12  10   3      102.53      120.25     36.39 o 
 -15  11   3      682.71      743.48     41.17 o 
 -13  11   3      683.38      757.45     37.49 o 
 -11  11   3      555.73      525.20     26.56 o 
  -9  11   3       94.85       90.78     20.35 o 
  -7  11   3     2208.17     2338.03     41.14 o 
  -5  11   3     7093.25     6678.30     57.72 o 
  -3  11   3    10003.94     9754.24     72.05 o 
  -1  11   3    12656.11    12523.74     83.13 o 
   1  11   3     1089.53     1114.81     25.34 o 
   3  11   3      980.49     1001.57     33.91 o 
   5  11   3     3873.25     4051.52    100.02 o 
   7  11   3      248.73      252.24     26.79 o 
   9  11   3     1876.34     1925.98     49.19 o 
  11  11   3      837.72      899.85     47.13 o 
 -14  12   3      134.86      125.59     33.99 o 
 -12  12   3      950.24      952.33     39.44 o 
 -10  12   3      292.63      311.45     25.63 o 
  -8  12   3     2299.36     2169.15     55.46 o 
  -6  12   3     2290.82     2200.27     41.93 o 
  -4  12   3     3184.36     3320.18     43.55 o 
  -2  12   3    28195.01    27098.94    351.24 o 
   0  12   3     1492.71     1628.75     26.86 o 
   2  12   3      328.65      379.80     29.98 o 
   4  12   3     1310.73     1213.60     36.23 o 
   6  12   3      131.95      150.46     30.50 o 
   8  12   3      699.61      767.51     35.81 o 
  10  12   3     1410.49     1381.89     46.28 o 
 -13  13   3     3103.42     3138.03     93.81 o 
 -11  13   3     2226.14     2281.54     79.63 o 
  -9  13   3       34.94       25.46     26.16 o 
  -7  13   3     2160.23     1989.80     56.87 o 
  -5  13   3     3564.29     3745.92     56.73 o 
  -3  13   3     9640.68     9341.46     80.61 o 
  -1  13   3     3385.93     3650.94     53.76 o 
   1  13   3      596.45      540.42     21.38 o 
   3  13   3      676.46      737.23     29.43 o 
   5  13   3     6722.93     6449.72     81.44 o 
   7  13   3     4966.03     5015.21     73.50 o 
 -12  14   3        6.41      -21.76     33.32 o 
 -10  14   3      437.78      418.22     44.74 o 
  -8  14   3      103.55      126.14     21.74 o 
  -6  14   3     2266.32     2169.47     47.02 o 
  -4  14   3       40.39       76.20     20.54 o 
  -2  14   3     2527.00     2512.20     43.43 o 
   0  14   3     1627.70     1611.41     46.55 o 
   2  14   3      310.54      322.56     28.98 o 
   4  14   3       36.06       19.30     22.28 o 
   6  14   3     1062.96     1066.35     56.61 o 
  -9  15   3      471.68      530.09     38.99 o 
  -7  15   3      755.14      776.91     30.61 o 
  -5  15   3     1254.84     1314.90     33.73 o 
  -3  15   3     2580.10     2713.35     72.99 o 
  -1  15   3      325.38      413.31     39.88 o 
   1  15   3        7.77      -44.25     29.50 o 
   3  15   3     1712.99     1715.14     69.47 o 
  -6  16   3      197.06      147.79     24.63 o 
  -4  16   3      799.93      737.59     39.68 o 
  -2  16   3      695.06      641.69     53.45 o 
   0  16   3      612.26      676.59     72.69 o 
 -22   0   4     1110.92     1236.43     63.18 o 
 -20   0   4      633.34      736.81     53.74 o 
 -18   0   4      661.36      673.73     43.38 o 
 -16   0   4     1080.02     1016.92     47.46 o 
 -14   0   4      635.54      510.56     40.83 o 
 -12   0   4   269776.09   278297.03   3216.19 o 
 -10   0   4      763.75      475.09     19.40 o 
  -8   0   4    24975.38    26739.85    286.28 o 
  -6   0   4     8831.72     9602.50     93.91 o 
  -4   0   4    90260.16    94605.99   1094.15 o 
  -2   0   4   168883.70   175915.28   2090.40 o 
   0   0   4   151271.88   153907.45   1759.12 o 
   2   0   4    68825.09    71609.24    810.97 o 
   4   0   4      817.56      899.26     30.62 o 
   6   0   4    16183.73    17059.45    175.63 o 
   8   0   4      253.94      259.97     20.89 o 
  10   0   4     8589.00     8395.10    156.79 o 
  12   0   4      397.64      555.39     67.09 o 
  14   0   4      595.34      635.05     79.00 o 
 -21   1   4      186.42      145.38     31.17 o 
 -19   1   4       95.26       76.53     26.10 o 
 -17   1   4        4.17      -14.81     18.04 o 
 -15   1   4     2875.43     2926.06     36.16 o 
 -13   1   4     1467.40     1299.90     26.48 o 
 -11   1   4       17.66       38.27     10.18 o 
  -9   1   4      476.65      537.62     12.98 o 
  -7   1   4    49492.27    55603.55    362.62 o 
  -5   1   4     9763.56    10478.69     79.15 o 
  -3   1   4     1541.97     1401.97     16.07 o 
  -1   1   4      176.30      114.99      5.98 o 
   1   1   4      209.19      360.94     12.69 o 
   3   1   4     2458.53     2435.57     28.41 o 
   5   1   4      579.19      513.51     15.29 o 
   7   1   4     1883.70     1910.96     27.80 o 
   9   1   4      685.31      655.59     19.52 o 
  11   1   4     1281.79     1334.78     38.07 o 
  13   1   4      825.57      789.22     52.16 o 
  15   1   4      223.41      284.85     49.98 o 
 -22   2   4     1103.64     1267.09     45.34 o 
 -20   2   4     1369.69     1405.07     51.47 o 
 -18   2   4      369.29      363.97     24.64 o 
 -16   2   4      639.18      632.45     21.05 o 
 -14   2   4    11208.27    11076.49     91.76 o 
 -12   2   4     2956.09     2306.68     46.96 o 
 -10   2   4    16159.01    16016.57    137.67 o 
  -8   2   4    13594.80    14261.44    118.74 o 
  -6   2   4    14327.04    15191.01    114.24 o 
  -4   2   4     3147.23     2831.45     27.28 o 
  -2   2   4    44652.72    46018.23    334.09 o 
   0   2   4    39310.02    39246.33    288.37 o 
   2   2   4    11391.36    11258.09     89.67 o 
   4   2   4       61.16       69.11      9.89 o 
   6   2   4     1435.68     1723.86     28.09 o 
   8   2   4     4856.17     4735.67     45.90 o 
  10   2   4     6964.50     6649.31     92.22 o 
  12   2   4     2416.00     2468.03     52.25 o 
  14   2   4      179.32      118.80     42.94 o 
 -21   3   4     1988.56     2069.88     63.92 o 
 -19   3   4      176.90      200.99     23.98 o 
 -17   3   4      492.66      556.83     21.90 o 
 -15   3   4     2263.22     2282.34     39.81 o 
 -13   3   4     5283.82     5168.01     57.96 o 
 -11   3   4    12113.17    11611.23    105.23 o 
  -9   3   4     1317.27     1260.92     15.98 o 
  -7   3   4     7638.13     7713.53     56.48 o 
  -5   3   4     1199.44     1429.14     20.04 o 
  -3   3   4    24808.49    24580.07    181.26 o 
  -1   3   4      502.59      746.41     11.34 o 
   1   3   4     1780.24     1537.47     21.21 o 
   3   3   4      663.13      795.44     16.03 o 
   5   3   4     1925.03     1936.09     27.36 o 
   7   3   4    11113.79    11215.96    101.98 o 
   9   3   4    10052.79     9930.72    197.54 o 
  11   3   4     7801.87     7571.29     88.53 o 
  13   3   4     1577.20     1604.19     52.72 o 
 -22   4   4     1712.73     1680.62    109.31 o 
 -20   4   4      900.51      928.00     34.73 o 
 -18   4   4      631.05      655.75     25.33 o 
 -16   4   4       38.55       57.86     16.24 o 
 -14   4   4     7497.34     7260.44     76.57 o 
 -12   4   4     6168.73     5825.83     61.78 o 
 -10   4   4    23607.15    23981.41    180.40 o 
  -8   4   4       21.47       40.78      8.09 o 
  -6   4   4     5939.90     6297.45     47.68 o 
  -4   4   4    29318.46    33846.40    207.79 o 
  -2   4   4    12569.40    12235.95     85.69 o 
   0   4   4    33711.32    35584.76    236.29 o 
   2   4   4     4871.54     5985.56     52.82 o 
   4   4   4     1517.79     1571.68     23.22 o 
   6   4   4     5971.74     6204.86     68.39 o 
   8   4   4     5491.13     5324.71    122.19 o 
  10   4   4     8603.09     8335.48    169.43 o 
  12   4   4     8280.02     8003.24     95.34 o 
  14   4   4       34.72       -8.09     27.52 o 
 -21   5   4      867.10      935.03    107.54 o 
 -19   5   4       87.97       79.05     24.53 o 
 -17   5   4     1414.68     1337.60     32.17 o 
 -15   5   4     2060.81     2052.92     39.65 o 
 -13   5   4     7158.95     6829.63     72.42 o 
 -11   5   4    30542.85    30175.08    226.12 o 
  -9   5   4      113.04      154.30     13.81 o 
  -7   5   4      208.29      249.89     12.84 o 
  -5   5   4     3645.37     3347.77     28.84 o 
  -3   5   4     6940.85     6529.39     46.22 o 
  -1   5   4    38831.16    39121.22    284.15 o 
   1   5   4    33794.81    34812.18    215.34 o 
   3   5   4      130.87      201.30      9.58 o 
   5   5   4       17.69       33.14     13.36 o 
   7   5   4      300.57      323.26     23.61 o 
   9   5   4    10080.31     9786.89    121.30 o 
  11   5   4     5021.59     5199.52     83.17 o 
  13   5   4      831.55      901.92     37.98 o 
 -20   6   4       91.38      128.95     41.16 o 
 -18   6   4       85.04       81.93     23.61 o 
 -16   6   4        7.46      -11.59     17.07 o 
 -14   6   4     2277.00     2260.91     39.61 o 
 -12   6   4       37.10       50.19     13.15 o 
 -10   6   4     5185.88     5064.48     61.22 o 
  -8   6   4    11420.81    11663.43    105.05 o 
  -6   6   4       77.44       91.02      7.05 o 
  -4   6   4     1018.74     1288.63     15.92 o 
  -2   6   4      726.53      747.90     15.12 o 
   0   6   4     3196.89     3274.69     31.11 o 
   2   6   4      746.68      841.34     22.92 o 
   4   6   4       13.65       22.37     11.63 o 
   6   6   4     8335.14     8330.34    103.51 o 
   8   6   4      722.03      731.70     33.14 o 
  10   6   4     7055.23     7053.10     99.91 o 
  12   6   4     1416.71     1375.99     51.66 o 
 -19   7   4     1264.37     1333.45     49.13 o 
 -17   7   4      112.23      125.92     24.03 o 
 -15   7   4     5722.91     5751.33    101.11 o 
 -13   7   4     9338.98     9137.46     93.56 o 
 -11   7   4     8609.83     8006.42     85.02 o 
  -9   7   4    18869.78    19332.47    168.43 o 
  -7   7   4     3599.70     4124.11     40.57 o 
  -5   7   4    17074.21    18235.68    116.19 o 
  -3   7   4    40830.95    40711.30    251.74 o 
  -1   7   4    42683.21    42217.41    259.99 o 
   1   7   4    32145.64    31612.25    198.08 o 
   3   7   4     4825.81     5132.73     41.36 o 
   5   7   4      494.14      481.83     22.06 o 
   7   7   4      299.69      304.57     34.41 o 
   9   7   4     8066.66     7984.12    107.51 o 
  11   7   4      104.09       79.63     30.77 o 
  13   7   4       48.15       19.58     30.02 o 
 -20   8   4       30.75       -3.94     35.27 o 
 -18   8   4       47.06       45.45     29.19 o 
 -16   8   4      312.41      283.76     24.55 o 
 -14   8   4      351.38      406.99     23.88 o 
 -12   8   4        1.76        6.11     17.38 o 
 -10   8   4     4550.07     4752.32     57.51 o 
  -8   8   4       72.00      117.07     12.24 o 
  -6   8   4       59.58       94.19     18.75 o 
  -4   8   4      245.56      238.80     10.88 o 
  -2   8   4      287.94      259.62     17.65 o 
   0   8   4     3391.11     3341.97     34.15 o 
   2   8   4      600.18      707.92     23.83 o 
   4   8   4     3513.86     3534.18     49.43 o 
   6   8   4      886.77      897.48     29.43 o 
   8   8   4     3941.88     3786.87     68.59 o 
  10   8   4     1456.34     1370.48     49.01 o 
  12   8   4       49.19       51.33     34.06 o 
 -19   9   4        7.21       22.70     33.61 o 
 -17   9   4        7.51       16.07     27.53 o 
 -15   9   4     5520.60     5571.23     72.64 o 
 -13   9   4    16552.35    16471.13    153.51 o 
 -11   9   4    11655.96    11594.59    113.39 o 
  -9   9   4     3283.89     3362.63     47.50 o 
  -7   9   4     1415.42     1344.71     19.61 o 
  -5   9   4    10601.16    10355.02     78.42 o 
  -3   9   4    17241.76    17579.26    116.69 o 
  -1   9   4    43817.51    43082.17    267.63 o 
   1   9   4     3748.18     3665.49     41.04 o 
   3   9   4    16443.10    17063.62    154.77 o 
   5   9   4       14.40       44.84     18.26 o 
   7   9   4     9953.86     9396.82    102.65 o 
   9   9   4      298.82      325.76     38.06 o 
  11   9   4     2449.47     2561.88     89.79 o 
 -18  10   4      624.87      672.10     42.70 o 
 -16  10   4      759.03      828.70     40.62 o 
 -14  10   4      470.77      481.55     31.47 o 
 -12  10   4       37.85       37.70     19.62 o 
 -10  10   4      998.42      978.36     31.00 o 
  -8  10   4     5037.05     5287.95     63.82 o 
  -6  10   4     4501.52     4487.55     44.27 o 
  -4  10   4      135.11      112.37     10.37 o 
  -2  10   4      535.28      523.65     16.79 o 
   0  10   4      733.60      876.87     20.60 o 
   2  10   4     6084.94     5921.56     72.89 o 
   4  10   4      391.81      326.49     22.74 o 
   6  10   4     3417.87     3470.13    114.42 o 
   8  10   4     3293.16     3215.20     55.98 o 
  10  10   4     3964.02     3942.34     78.83 o 
 -17  11   4       65.75       53.65     34.24 o 
 -15  11   4     3406.46     3362.91     78.64 o 
 -13  11   4      412.65      428.02     27.28 o 
 -11  11   4     1001.76      912.57     45.16 o 
  -9  11   4     3483.29     3380.97     51.41 o 
  -7  11   4     7750.38     7797.08     84.80 o 
  -5  11   4      234.34      281.91     17.81 o 
  -3  11   4     8817.69     8334.96     63.73 o 
  -1  11   4      115.97      118.02     13.31 o 
   1  11   4     2289.80     2460.79     37.54 o 
   3  11   4      143.34      155.04     20.72 o 
   5  11   4      193.79      215.19     23.76 o 
   7  11   4     1918.35     2013.65     46.98 o 
   9  11   4     4848.38     4730.88     86.16 o 
 -16  12   4      110.51      127.99     35.66 o 
 -14  12   4     3742.55     3874.67     73.59 o 
 -12  12   4     4559.36     4587.55     65.50 o 
 -10  12   4     3489.34     3500.62     55.69 o 
  -8  12   4      472.98      429.23     25.31 o 
  -6  12   4      280.88      258.99     22.72 o 
  -4  12   4     4333.66     4264.36     46.28 o 
  -2  12   4     7301.92     7038.65     87.31 o 
   0  12   4      499.86      496.20     24.42 o 
   2  12   4     5587.38     5541.51     62.23 o 
   4  12   4       38.62       38.37     22.29 o 
   6  12   4      874.12      883.74     35.12 o 
   8  12   4     4110.70     4157.01     68.31 o 
 -15  13   4      223.22      247.66     36.77 o 
 -13  13   4      119.66      144.19     32.05 o 
 -11  13   4     2545.82     2491.53     49.93 o 
  -9  13   4      816.44      856.93     32.56 o 
  -7  13   4     1370.42     1280.68     38.42 o 
  -5  13   4       90.00      148.02     22.78 o 
  -3  13   4     1640.04     1683.77     42.61 o 
  -1  13   4     1159.17     1096.67     35.44 o 
   1  13   4      803.63      791.85     37.34 o 
   3  13   4      395.65      401.95     25.41 o 
   5  13   4     1259.15     1216.81     40.97 o 
   7  13   4     2482.36     2486.35     56.06 o 
 -12  14   4     2081.05     2213.84     87.77 o 
 -10  14   4     3451.10     3610.20     60.83 o 
  -8  14   4     1701.31     1798.08     45.15 o 
  -6  14   4     2367.94     2181.19     47.55 o 
  -4  14   4     9096.23     9186.16    153.01 o 
  -2  14   4    13424.02    13432.81    120.22 o 
   0  14   4    11935.55    11537.94    120.12 o 
   2  14   4     5857.77     6158.49     96.18 o 
   4  14   4     1775.79     1832.31     59.69 o 
   6  14   4       22.70       15.38     27.78 o 
 -11  15   4      207.07      217.86     36.86 o 
  -9  15   4        2.12       39.36     24.72 o 
  -7  15   4      739.21      751.45     34.87 o 
  -5  15   4      280.58      307.93     28.75 o 
  -3  15   4        3.03      -43.42     28.95 o 
  -1  15   4       77.74       73.03     28.63 o 
   1  15   4     1334.38     1504.40     76.59 o 
   3  15   4        1.28       15.69     48.24 o 
  -6  16   4     1407.54     1390.63     40.27 o 
  -4  16   4     5811.21     5893.15    198.02 o 
  -2  16   4     4833.41     4709.83    100.77 o 
 -23   1   5     2310.11     2441.06     87.80 o 
 -21   1   5     5647.92     5719.54     84.47 o 
 -19   1   5     7543.43     7579.79    100.98 o 
 -17   1   5     5322.64     5260.49     63.02 o 
 -15   1   5      164.52      178.30     16.55 o 
 -13   1   5     3870.72     3832.20     47.33 o 
 -11   1   5    32456.83    33336.89    241.83 o 
  -9   1   5    20738.84    19525.92    143.08 o 
  -7   1   5     2850.06     2585.80     21.95 o 
  -5   1   5      770.58      666.15     12.68 o 
  -3   1   5      102.15       77.94      5.26 o 
  -1   1   5    22147.80    21716.33    135.83 o 
   1   1   5    76941.41    77973.33    627.21 o 
   3   1   5      445.63      746.96     19.24 o 
   5   1   5     3368.34     3061.43     37.41 o 
   7   1   5       16.29        6.31     12.73 o 
   9   1   5     7600.26     7571.17     68.61 o 
  11   1   5     4937.41     4933.35     97.46 o 
  13   1   5     7146.27     7529.84    143.42 o 
 -22   2   5       71.04       93.52     31.00 o 
 -20   2   5       43.52       49.88     28.83 o 
 -18   2   5      138.29      156.93     20.74 o 
 -16   2   5    12125.73    12509.08    118.96 o 
 -14   2   5       58.97       71.22     14.61 o 
 -12   2   5     2005.39     2015.46     32.30 o 
 -10   2   5    15014.94    15518.62    132.87 o 
  -8   2   5     6395.00     6395.62     46.96 o 
  -6   2   5     1217.53     1234.12     14.70 o 
  -4   2   5     3823.54     4063.80     40.78 o 
  -2   2   5      772.50      857.79     10.62 o 
   0   2   5    24531.00    25842.14    194.40 o 
   2   2   5      772.58      600.36     19.28 o 
   4   2   5     8073.17     8477.47     74.22 o 
   6   2   5     3927.75     4073.64     45.65 o 
   8   2   5      442.82      430.01     19.14 o 
  10   2   5      433.65      474.99     27.26 o 
  12   2   5      360.91      325.53     29.16 o 
  14   2   5      153.20      220.79     48.45 o 
 -23   3   5      809.67      883.72     84.99 o 
 -21   3   5      607.77      606.49     38.53 o 
 -19   3   5     2358.42     2326.27     45.57 o 
 -17   3   5     2779.74     2749.14     44.57 o 
 -15   3   5     2452.21     2444.36     38.38 o 
 -13   3   5      367.31      347.01     16.36 o 
 -11   3   5    36672.55    36748.84    270.32 o 
  -9   3   5    10448.52     9969.89     72.36 o 
  -7   3   5    21715.03    21875.71    162.65 o 
  -5   3   5     6648.46     7045.03     52.45 o 
  -3   3   5    28182.08    30148.73    221.93 o 
  -1   3   5     1060.30      604.67     16.69 o 
   1   3   5    31565.24    31968.63    268.35 o 
   3   3   5    29433.43    30527.41    230.25 o 
   5   3   5      312.01      247.46     17.22 o 
   7   3   5      129.39      114.75     17.29 o 
   9   3   5      989.55     1033.43     40.32 o 
  11   3   5     1888.06     2028.71     46.84 o 
  13   3   5      665.18      701.36     35.82 o 
 -22   4   5      607.88      666.44    116.98 o 
 -20   4   5     1115.11     1228.20     45.36 o 
 -18   4   5       27.02       38.13     18.67 o 
 -16   4   5      164.16      170.26     18.39 o 
 -14   4   5      672.64      577.74     20.16 o 
 -12   4   5     7765.47     7756.76     68.34 o 
 -10   4   5    18159.89    17939.31    125.09 o 
  -8   4   5    75179.30    75545.93    500.27 o 
  -6   4   5     8426.25     9116.29     82.43 o 
  -4   4   5     1599.55     1795.19     19.70 o 
  -2   4   5     8628.50     9206.38    103.80 o 
   0   4   5    11846.60    11643.40    106.12 o 
   2   4   5    61472.28    67140.44    550.94 o 
   4   4   5     4425.45     4130.78     51.49 o 
   6   4   5     3941.07     3967.09     62.51 o 
   8   4   5       43.87       38.80     23.33 o 
  10   4   5     2308.43     2321.42     80.54 o 
  12   4   5     3752.92     3778.62     64.80 o 
 -21   5   5       18.41        2.60     28.39 o 
 -19   5   5     1020.88      948.01     38.65 o 
 -17   5   5       53.11       20.55     19.15 o 
 -15   5   5      680.32      652.98     24.62 o 
 -13   5   5    10038.02    10104.51     86.83 o 
 -11   5   5     8118.66     7493.20     66.14 o 
  -9   5   5     2707.57     2726.53     26.64 o 
  -7   5   5    16391.43    17256.52    119.66 o 
  -5   5   5    34702.19    39088.62    240.32 o 
  -3   5   5     8545.57     8326.33     65.93 o 
  -1   5   5    15261.23    17062.28    118.38 o 
   1   5   5     7963.74     7672.54     76.14 o 
   3   5   5     8122.68     8158.25     95.36 o 
   5   5   5     5826.98     5895.82     66.89 o 
   7   5   5    13338.30    13084.91    176.13 o 
   9   5   5        6.33      -18.85     23.20 o 
  11   5   5     2568.82     2685.00     55.48 o 
  13   5   5     1610.61     1685.17     49.39 o 
 -22   6   5     1767.29     1756.87    105.37 o 
 -20   6   5     7280.11     7295.93    132.16 o 
 -18   6   5     4314.53     4368.42     62.28 o 
 -16   6   5     4064.26     3922.49     82.63 o 
 -14   6   5     6993.28     7119.23     68.09 o 
 -12   6   5     4100.96     3857.16     42.63 o 
 -10   6   5    13725.92    13400.05    107.09 o 
  -8   6   5    16316.56    15900.93    111.76 o 
  -6   6   5       85.45      253.43      9.55 o 
  -4   6   5     2311.35     2354.78     23.09 o 
  -2   6   5     1855.64     1442.90     22.76 o 
   0   6   5    16797.22    16769.37    118.24 o 
   2   6   5    15974.15    15288.51    138.99 o 
   4   6   5     3836.92     3821.14     50.13 o 
   6   6   5      735.51      685.43     30.04 o 
   8   6   5     5511.97     5362.34     81.40 o 
  10   6   5      574.04      622.91     35.52 o 
  12   6   5     3290.74     3701.48     66.31 o 
 -21   7   5        5.37       -9.25     32.24 o 
 -19   7   5      268.34      208.46     26.46 o 
 -17   7   5      306.48      310.75     29.18 o 
 -15   7   5      254.90      272.57     35.55 o 
 -13   7   5       19.13      -12.69     15.96 o 
 -11   7   5     3797.36     3840.91     49.72 o 
  -9   7   5        9.50       10.95      7.63 o 
  -7   7   5      540.04      636.05     13.11 o 
  -5   7   5      205.76      179.61     10.06 o 
  -3   7   5      224.10      224.25     10.41 o 
  -1   7   5     1917.43     1853.62     22.41 o 
   1   7   5        9.83       11.44      9.89 o 
   3   7   5       71.96       73.61     16.33 o 
   5   7   5     1849.04     1774.65     43.31 o 
   7   7   5       91.62      114.44     25.90 o 
   9   7   5      434.67      404.31     34.20 o 
  11   7   5      439.71      451.28     38.07 o 
 -20   8   5     4105.73     4390.74     92.88 o 
 -18   8   5     4328.33     4315.60     65.42 o 
 -16   8   5      778.70      845.96     35.55 o 
 -14   8   5      168.51      131.46     20.10 o 
 -12   8   5     3881.31     3763.15     51.98 o 
 -10   8   5    15495.42    15094.71    138.12 o 
  -8   8   5     6334.24     5833.03     44.47 o 
  -6   8   5     5010.23     5158.79     44.84 o 
  -4   8   5     2782.42     2810.05     35.52 o 
  -2   8   5     1869.94     1659.42     32.55 o 
   0   8   5     8201.56     7903.50     69.62 o 
   2   8   5    10035.88     9738.83     96.12 o 
   4   8   5     8985.78     8957.43     93.52 o 
   6   8   5     3933.27     3830.77     66.74 o 
   8   8   5      282.87      274.47     37.05 o 
  10   8   5     5288.49     5282.02     89.73 o 
 -19   9   5      402.85      446.60     39.30 o 
 -17   9   5     3408.76     3196.67     60.48 o 
 -15   9   5     2098.73     2160.57     44.37 o 
 -13   9   5     1296.22     1270.99     34.51 o 
 -11   9   5      827.20      809.92     27.71 o 
  -9   9   5    10252.75    10257.52    101.67 o 
  -7   9   5     1924.41     1930.93     26.86 o 
  -5   9   5     3216.98     3141.57     28.68 o 
  -3   9   5      300.71      252.77     12.68 o 
  -1   9   5       40.46       58.96     10.78 o 
   1   9   5      424.22      405.82     19.98 o 
   3   9   5    18320.73    17799.89    162.02 o 
   5   9   5        4.15       -4.15     20.63 o 
   7   9   5        3.66       10.78     26.08 o 
   9   9   5      357.55      353.08     35.89 o 
 -18  10   5     1623.42     1812.19     92.22 o 
 -16  10   5        2.75       17.47     23.96 o 
 -14  10   5     1079.16     1050.08     34.53 o 
 -12  10   5     6388.77     6301.44     74.96 o 
 -10  10   5    20004.39    19617.49    177.13 o 
  -8  10   5     6934.13     7115.17     78.89 o 
  -6  10   5      502.52      476.46     24.62 o 
  -4  10   5     4887.55     4904.72     40.00 o 
  -2  10   5    17212.39    16102.34    246.85 o 
   0  10   5    15839.32    15310.10    116.13 o 
   2  10   5     4484.37     4274.43     56.98 o 
   4  10   5     4210.76     3982.51     57.44 o 
   6  10   5      736.67      762.54     37.06 o 
   8  10   5     1641.00     1522.56     52.67 o 
  10  10   5     1887.19     2021.52     62.34 o 
 -17  11   5      739.98      662.30     40.82 o 
 -15  11   5       44.85       26.71     25.19 o 
 -13  11   5      154.66      179.69     24.24 o 
 -11  11   5     3082.13     3112.28     53.34 o 
  -9  11   5     9875.14     9655.53    100.61 o 
  -7  11   5     3719.32     3659.37     87.99 o 
  -5  11   5      375.87      415.64     18.54 o 
  -3  11   5      585.40      612.47     21.52 o 
  -1  11   5    12571.82    12855.52    106.63 o 
   1  11   5     3392.64     3295.80     44.98 o 
   3  11   5     5299.36     5171.96     95.82 o 
   5  11   5     2760.83     2724.47     67.22 o 
   7  11   5      637.93      616.20     46.73 o 
   9  11   5       97.86      124.76     34.68 o 
 -16  12   5       15.07       34.34     31.73 o 
 -14  12   5     1468.40     1471.03     44.12 o 
 -12  12   5     1079.74     1040.05     34.70 o 
 -10  12   5      292.36      296.06     24.67 o 
  -8  12   5    18464.85    18161.11    168.92 o 
  -6  12   5      681.63      752.61     28.34 o 
  -4  12   5      291.14      261.11     20.56 o 
  -2  12   5      169.63      185.91     23.08 o 
   0  12   5      733.27      831.79     30.72 o 
   2  12   5     4861.74     4969.94     59.68 o 
   4  12   5     7211.68     6809.29     83.04 o 
   6  12   5     1912.78     1751.59     48.45 o 
 -15  13   5       12.27       37.25     44.82 o 
 -13  13   5     2273.17     2228.96     52.57 o 
 -11  13   5     2562.37     2664.60     51.76 o 
  -9  13   5     9926.57     9628.96    104.96 o 
  -7  13   5     2655.42     2707.22     80.21 o 
  -5  13   5      218.79      158.12     23.33 o 
  -3  13   5      544.34      585.87     25.19 o 
  -1  13   5     6800.52     6735.92     98.14 o 
   1  13   5     5218.70     5053.67     90.16 o 
   3  13   5     4596.58     4643.37     83.21 o 
   5  13   5     1251.24     1501.92     45.82 o 
 -12  14   5     1259.05     1202.05     41.76 o 
 -10  14   5       71.82       40.95     31.80 o 
  -8  14   5     1065.64     1060.85     36.76 o 
  -6  14   5     1656.52     1610.01     43.26 o 
  -4  14   5       27.83       13.48     28.10 o 
  -2  14   5      369.31      417.26     27.87 o 
   0  14   5     1148.14     1175.32     44.72 o 
   2  14   5      270.32      347.34     37.97 o 
   4  14   5      724.98      702.83     45.80 o 
 -11  15   5      959.44     1085.34     40.38 o 
  -9  15   5     2663.37     2866.49     82.49 o 
  -7  15   5      236.03      186.51     29.18 o 
  -5  15   5      467.37      415.10     35.68 o 
  -3  15   5     1408.79     1431.87     52.25 o 
  -1  15   5      958.19      879.04     35.87 o 
   1  15   5     2323.01     2473.42     65.68 o 
  -6  16   5      560.30      576.67     47.33 o 
  -4  16   5       77.21      122.73     41.53 o 
 -24   0   6      125.31       90.31     54.80 o 
 -22   0   6      636.40      607.31     53.08 o 
 -20   0   6      779.99      699.40     77.60 o 
 -18   0   6    58179.47    56894.37    542.06 o 
 -16   0   6     3617.74     3498.25     78.00 o 
 -14   0   6    31206.69    32449.44    310.13 o 
 -12   0   6    14026.00    14092.43    140.92 o 
 -10   0   6    25082.37    25215.70    238.43 o 
  -8   0   6   116305.63   119947.41   1116.80 o 
  -6   0   6   175203.22   177971.63   2044.92 o 
  -4   0   6    61195.15    62577.03    718.49 o 
  -2   0   6     2842.53     3113.43     37.62 o 
   0   0   6    21567.38    24528.88    234.40 o 
   2   0   6      491.26      392.47     22.11 o 
   4   0   6    40801.63    39334.57    461.17 o 
   6   0   6     1723.19     1646.57     40.93 o 
   8   0   6     2885.47     2811.55     85.40 o 
  10   0   6      705.10      724.21     36.48 o 
  12   0   6      675.46      650.39     74.27 o 
 -23   1   6      413.33      379.34     33.76 o 
 -21   1   6     1045.23      969.23     36.53 o 
 -19   1   6      417.26      452.07     21.59 o 
 -17   1   6     1356.24     1339.49     31.62 o 
 -15   1   6       73.19      101.55     14.15 o 
 -13   1   6    16208.64    18211.37    138.04 o 
 -11   1   6     7861.63     8520.95     68.08 o 
  -9   1   6     1295.46     1429.56     15.34 o 
  -7   1   6     6895.40     7018.31     65.53 o 
  -5   1   6       16.39       33.81      7.47 o 
  -3   1   6     7484.93     7894.32     53.21 o 
  -1   1   6        2.20       17.31      5.83 o 
   1   1   6       50.77       45.14     10.61 o 
   3   1   6     4099.95     4087.50     44.37 o 
   5   1   6     2347.39     2372.71     34.32 o 
   7   1   6      176.86      172.76     15.81 o 
   9   1   6      123.01      112.31     17.30 o 
  11   1   6     2430.45     2477.95     51.21 o 
  13   1   6      110.30      155.01     80.82 o 
 -22   2   6      108.86      135.42     28.13 o 
 -20   2   6     4567.27     4626.17     63.02 o 
 -18   2   6      563.73      565.94     24.59 o 
 -16   2   6     7808.01     7562.31     78.75 o 
 -14   2   6     4745.55     4849.22     53.98 o 
 -12   2   6     7692.81     7843.23     74.47 o 
 -10   2   6     6413.92     6042.99     46.19 o 
  -8   2   6    42241.86    43182.59    263.16 o 
  -6   2   6    23061.09    21987.79    165.76 o 
  -4   2   6    33776.28    34937.08    255.22 o 
  -2   2   6     2906.15     3379.27     33.87 o 
   0   2   6     2127.29     2943.52     33.06 o 
   2   2   6     9521.51     9205.09     90.06 o 
   4   2   6    20951.88    20226.32    159.12 o 
   6   2   6     5458.37     5232.58     62.27 o 
   8   2   6     1224.84     1243.59     28.68 o 
  10   2   6      200.38      213.13     25.83 o 
  12   2   6      342.10      346.45     51.99 o 
 -23   3   6     1187.95     1164.26     70.05 o 
 -21   3   6     2067.23     1960.35     69.54 o 
 -19   3   6     2381.48     2405.23     43.54 o 
 -17   3   6     9509.81     9347.92     95.14 o 
 -15   3   6     3220.06     3085.23     42.19 o 
 -13   3   6     1010.10      983.25     29.74 o 
 -11   3   6     1826.34     2097.50     22.98 o 
  -9   3   6     4302.20     3926.86     33.28 o 
  -7   3   6     1401.77     1162.36     17.73 o 
  -5   3   6     2804.87     2389.02     27.89 o 
  -3   3   6     5469.78     6391.82     54.18 o 
  -1   3   6      328.05      315.58     12.83 o 
   1   3   6     9166.92     9369.73     90.35 o 
   3   3   6    18246.36    17956.23    161.43 o 
   5   3   6     8694.62     8490.05     88.86 o 
   7   3   6      320.76      353.13     22.05 o 
   9   3   6      721.21      739.19     30.89 o 
  11   3   6      208.73      248.61     30.16 o 
 -22   4   6       63.10       78.07     39.13 o 
 -20   4   6     7803.26     7530.76     86.56 o 
 -18   4   6     2921.59     2850.14     46.62 o 
 -16   4   6     8667.14     8633.57     90.73 o 
 -14   4   6     1957.18     1906.57     31.79 o 
 -12   4   6      371.04      354.58     14.03 o 
 -10   4   6     4818.61     5551.63     44.72 o 
  -8   4   6     5427.38     5162.96     43.27 o 
  -6   4   6    10091.29    10441.76     83.15 o 
  -4   4   6       58.33       96.77      8.40 o 
  -2   4   6     1551.18     1670.80     40.31 o 
   0   4   6    16018.93    16759.81    132.77 o 
   2   4   6     3719.32     3753.03     47.98 o 
   4   4   6     5874.24     5755.47     65.75 o 
   6   4   6    13956.12    13495.18    130.59 o 
   8   4   6      269.19      250.42     28.84 o 
  10   4   6     2508.08     2405.30     51.02 o 
  12   4   6      991.98      997.13     40.57 o 
 -23   5   6      122.40       92.34     59.51 o 
 -21   5   6     1317.56     1436.93     41.97 o 
 -19   5   6     3995.86     3957.65     68.59 o 
 -17   5   6     7961.83     7846.01     99.31 o 
 -15   5   6       77.35      105.34     16.20 o 
 -13   5   6     1252.44     1262.00     28.17 o 
 -11   5   6     6977.20     6860.44     54.52 o 
  -9   5   6    14635.41    15035.51    118.08 o 
  -7   5   6    17085.62    17208.71    131.40 o 
  -5   5   6    36998.71    40073.50    269.98 o 
  -3   5   6      107.93      114.68     10.62 o 
  -1   5   6      678.49      646.43     17.72 o 
   1   5   6     2906.91     2913.91     40.71 o 
   3   5   6     9613.63     9314.30     93.89 o 
   5   5   6    13360.69    13053.87    145.84 o 
   7   5   6     2549.29     2492.79     53.62 o 
   9   5   6      635.00      693.47     42.58 o 
  11   5   6     1432.88     1471.42     46.95 o 
 -22   6   6      128.37      110.85     28.39 o 
 -20   6   6     1575.48     1532.61     42.77 o 
 -18   6   6       21.83       29.98     24.32 o 
 -16   6   6     7158.55     6949.90     90.26 o 
 -14   6   6     3826.62     3732.51     50.44 o 
 -12   6   6      552.86      560.87     21.42 o 
 -10   6   6     1345.70     1490.35     27.31 o 
  -8   6   6      456.04      475.31     13.13 o 
  -6   6   6     3645.65     3852.95     32.83 o 
  -4   6   6       11.30       42.62      8.92 o 
  -2   6   6       20.07       11.66      8.04 o 
   0   6   6     7448.25     7748.76     79.73 o 
   2   6   6      705.17      670.89     23.22 o 
   4   6   6     9948.12     9927.98    100.84 o 
   6   6   6      874.07      897.56     54.43 o 
   8   6   6       66.96       34.44     26.63 o 
  10   6   6      350.36      373.90     36.09 o 
 -21   7   6      737.26      807.47     35.92 o 
 -19   7   6     3001.83     3126.27     63.76 o 
 -17   7   6      849.87      784.66     37.88 o 
 -15   7   6     5331.43     5243.99     64.88 o 
 -13   7   6     1882.99     1915.28     35.85 o 
 -11   7   6    17861.86    18578.80    164.90 o 
  -9   7   6    33351.59    33209.11    224.61 o 
  -7   7   6    36132.18    35869.99    237.66 o 
  -5   7   6    29333.52    28447.31    179.40 o 
  -3   7   6     7920.79     8353.63     65.80 o 
  -1   7   6       20.77       46.39      8.97 o 
   1   7   6     2764.59     2546.07     39.74 o 
   3   7   6    20383.05    20102.86    181.64 o 
   5   7   6     1106.33     1125.08     41.18 o 
   7   7   6     1812.62     1861.14     56.06 o 
   9   7   6        1.75        0.30     27.93 o 
  11   7   6      470.71      413.33     41.26 o 
 -20   8   6      967.23     1013.55     54.46 o 
 -18   8   6       13.15       36.01     28.66 o 
 -16   8   6      550.59      585.69     28.23 o 
 -14   8   6      517.86      463.60     23.76 o 
 -12   8   6      243.28      216.16     19.36 o 
 -10   8   6     1609.16     1624.79     33.76 o 
  -8   8   6     1785.02     1741.64     31.34 o 
  -6   8   6     1941.51     1902.75     20.57 o 
  -4   8   6      225.71      350.71     23.53 o 
  -2   8   6     1964.18     1973.34     26.97 o 
   0   8   6       87.03       90.48     13.96 o 
   2   8   6     5104.96     5052.35     61.61 o 
   4   8   6      584.42      551.52     29.22 o 
   6   8   6      469.68      480.65     47.75 o 
   8   8   6      193.80      205.17     33.87 o 
  10   8   6       78.44       93.57     34.11 o 
 -19   9   6     4838.17     4878.65     84.35 o 
 -17   9   6     6006.42     6087.81     89.22 o 
 -15   9   6      615.44      602.72     27.47 o 
 -13   9   6     4571.77     4513.99     70.49 o 
 -11   9   6     8553.72     8469.40     89.11 o 
  -9   9   6     7800.70     7885.23     64.93 o 
  -7   9   6    56892.09    56344.11    409.63 o 
  -5   9   6     2928.27     2855.57     40.63 o 
  -3   9   6     6356.47     6803.49     92.25 o 
  -1   9   6      368.45      503.87     17.22 o 
   1   9   6    18660.85    18012.39    184.89 o 
   3   9   6     3542.29     3503.70     61.72 o 
   5   9   6     5964.73     6076.03    133.90 o 
   7   9   6     3710.77     3681.28    140.90 o 
   9   9   6       36.25       43.38     33.49 o 
 -18  10   6      393.47      431.91     37.26 o 
 -16  10   6     1587.40     1493.01     42.86 o 
 -14  10   6     4814.41     4893.40     72.44 o 
 -12  10   6     4647.42     4736.45     63.05 o 
 -10  10   6      113.89      107.70     19.95 o 
  -8  10   6      201.93      193.87     16.42 o 
  -6  10   6     4170.66     4277.48     47.41 o 
  -4  10   6    10752.70    10280.49    104.11 o 
  -2  10   6     1218.92     1076.94     28.27 o 
   0  10   6     1905.87     2190.22     36.22 o 
   2  10   6     3359.80     3277.81     50.71 o 
   4  10   6     5537.88     5253.89     82.40 o 
   6  10   6      878.89      835.50     54.39 o 
   8  10   6        4.24       -7.82     31.51 o 
 -17  11   6     1079.03     1094.30     60.03 o 
 -15  11   6     2370.14     2354.91     50.21 o 
 -13  11   6     6363.30     6425.02     97.85 o 
 -11  11   6       21.62       34.05     20.08 o 
  -9  11   6     6665.01     6452.84     75.78 o 
  -7  11   6      132.60       88.61     13.82 o 
  -5  11   6     2280.16     2353.25     52.10 o 
  -3  11   6       30.11       73.52     21.46 o 
  -1  11   6        4.98       25.40     15.16 o 
   1  11   6     2946.57     3168.37     72.34 o 
   3  11   6     6109.18     5752.23     77.00 o 
   5  11   6     4693.30     4587.30     79.52 o 
   7  11   6     1200.08     1214.56     65.61 o 
 -16  12   6     2080.26     2308.14     53.06 o 
 -14  12   6      729.36      709.73     33.67 o 
 -12  12   6       69.10       72.52     23.98 o 
 -10  12   6      945.63      980.91     32.87 o 
  -8  12   6     7489.33     7165.03     84.10 o 
  -6  12   6     1725.81     1710.95     31.67 o 
  -4  12   6     2108.33     1990.24     37.74 o 
  -2  12   6       28.67        0.98     20.46 o 
   0  12   6      471.18      454.11     32.25 o 
   2  12   6     6208.28     6086.38     83.15 o 
   4  12   6     1743.52     1765.79     71.64 o 
   6  12   6     1813.52     1861.05     75.00 o 
 -15  13   6      705.98      738.09     35.31 o 
 -13  13   6     3538.79     3346.06     58.72 o 
 -11  13   6      141.80      213.76     27.28 o 
  -9  13   6     1059.78     1104.57     36.48 o 
  -7  13   6     1482.51     1434.66     39.74 o 
  -5  13   6      396.00      430.91     23.42 o 
  -3  13   6      236.40      215.91     21.93 o 
  -1  13   6     1138.20     1105.32     44.76 o 
   1  13   6     3735.03     3630.17     71.56 o 
   3  13   6      954.36     1012.23     45.27 o 
   5  13   6      899.19      862.23     46.70 o 
 -14  14   6      928.01     1013.02     49.88 o 
 -12  14   6     2028.81     1861.17     50.19 o 
 -10  14   6    11648.75    11727.64    124.99 o 
  -8  14   6    11716.85    11714.96    124.50 o 
  -6  14   6    10396.32    10182.89    183.71 o 
  -4  14   6     6455.62     6581.58     83.44 o 
  -2  14   6     2076.65     2245.70     50.59 o 
   0  14   6      942.56      975.48     43.10 o 
   2  14   6     3841.00     4251.39     99.17 o 
 -11  15   6      561.94      554.14     34.90 o 
  -9  15   6        7.67      -22.12     27.08 o 
  -7  15   6        2.27      -16.96     32.13 o 
  -5  15   6     1361.16     1432.81     53.59 o 
  -3  15   6        1.97       36.59     37.25 o 
  -1  15   6      415.57      312.12     30.85 o 
 -23   1   7     1009.71      983.56     39.04 o 
 -21   1   7       70.10       83.63     32.39 o 
 -19   1   7     5373.97     5298.63     61.48 o 
 -17   1   7    17710.35    18170.00    146.76 o 
 -15   1   7    12219.42    11616.29     87.00 o 
 -13   1   7    19684.98    19252.14    133.11 o 
 -11   1   7       30.41       67.53      6.96 o 
  -9   1   7      530.36      673.64     11.22 o 
  -7   1   7     4238.23     3666.96     51.51 o 
  -5   1   7    67399.79    70725.67    472.12 o 
  -3   1   7      789.83     1297.08     15.98 o 
  -1   1   7      645.40      485.99     12.32 o 
   1   1   7     2159.25     2234.27     28.17 o 
   3   1   7     9724.26     9757.40     86.23 o 
   5   1   7    12154.06    11809.09    103.22 o 
   7   1   7    20833.46    20628.56    154.56 o 
   9   1   7     4359.07     4379.83     65.90 o 
  11   1   7      123.77      122.54     45.91 o 
 -24   2   7      832.26      777.12     69.17 o 
 -22   2   7     2133.33     1933.20     49.78 o 
 -20   2   7       61.92       73.83     21.50 o 
 -18   2   7       68.56       71.10     17.31 o 
 -16   2   7      442.98      402.76     18.60 o 
 -14   2   7     2244.84     2274.72     33.30 o 
 -12   2   7      880.03     1128.83     17.86 o 
 -10   2   7     6949.35     7510.87     55.35 o 
  -8   2   7     1087.66     1148.12     15.14 o 
  -6   2   7    18943.68    20582.76    154.62 o 
  -4   2   7    15375.60    15716.02    120.15 o 
  -2   2   7    20980.08    23258.44    176.01 o 
   0   2   7     3200.76     3432.82     54.10 o 
   2   2   7     1816.89     1853.60     33.88 o 
   4   2   7      116.02      136.75     18.06 o 
   6   2   7       23.06       35.72     16.20 o 
   8   2   7      600.81      613.67     30.88 o 
  10   2   7      532.82      458.45     35.47 o 
 -23   3   7      308.19      407.74     40.88 o 
 -21   3   7      198.30      211.28     23.05 o 
 -19   3   7       46.70       38.60     19.37 o 
 -17   3   7    13484.48    12899.72    121.51 o 
 -15   3   7     4374.61     4134.82     72.27 o 
 -13   3   7     2527.22     2333.86     29.13 o 
 -11   3   7     3075.26     3237.62     30.05 o 
  -9   3   7     9441.29     9914.24    132.10 o 
  -7   3   7     8607.38     7627.64     64.44 o 
  -5   3   7    52558.80    54801.38    397.77 o 
  -3   3   7    21844.65    22381.24    169.86 o 
  -1   3   7     6632.60     6179.77     51.98 o 
   1   3   7       90.19       58.51     13.65 o 
   3   3   7     1964.33     1740.10     34.16 o 
   5   3   7     5594.13     5515.29     67.33 o 
   7   3   7     1295.61     1224.28     42.39 o 
   9   3   7      218.21      271.77     29.07 o 
  11   3   7      345.16      252.25     31.97 o 
 -24   4   7       10.36      -15.79     44.47 o 
 -22   4   7       52.28       41.05     25.59 o 
 -20   4   7       30.19       22.81     25.75 o 
 -18   4   7     2721.29     2622.90     51.43 o 
 -16   4   7     4974.89     4788.03     56.09 o 
 -14   4   7    19036.40    18609.97    132.28 o 
 -12   4   7     1737.26     1931.68     22.47 o 
 -10   4   7     2799.42     2802.91     37.22 o 
  -8   4   7    19579.23    20657.13    157.45 o 
  -6   4   7    16644.01    16736.62    128.74 o 
  -4   4   7    93865.85   102050.59    678.51 o 
  -2   4   7     9572.26     8690.67     68.47 o 
   0   4   7     5871.30     5681.67     55.85 o 
   2   4   7       14.09       11.76     16.00 o 
   4   4   7     6708.46     6398.22     73.85 o 
   6   4   7     8236.87     7970.60    104.82 o 
   8   4   7     4251.59     4244.12     75.58 o 
  10   4   7       32.55        9.52     27.32 o 
 -23   5   7      152.13      149.23     28.69 o 
 -21   5   7      246.59      261.69     26.38 o 
 -19   5   7     1349.86     1349.41     77.34 o 
 -17   5   7     2100.02     1944.92     44.63 o 
 -15   5   7      108.34      107.21     17.37 o 
 -13   5   7     1338.64     1434.90     20.29 o 
 -11   5   7     4250.84     4570.62     45.98 o 
  -9   5   7     7593.41     7941.56     61.77 o 
  -7   5   7    54176.66    57940.05    422.88 o 
  -5   5   7    21004.82    21209.34    162.15 o 
  -3   5   7    10639.71    10589.89    100.24 o 
  -1   5   7    15733.75    16367.00    120.05 o 
   1   5   7    21218.23    21598.71    191.51 o 
   3   5   7       34.71       67.33     17.38 o 
   5   5   7     6970.50     6671.87     91.63 o 
   7   5   7     3543.81     3391.94     65.39 o 
   9   5   7     1277.08     1257.22     60.60 o 
 -22   6   7      652.28      602.72     33.02 o 
 -20   6   7     3307.75     3212.26     63.26 o 
 -18   6   7     3743.45     3710.87     64.48 o 
 -16   6   7    13721.62    13258.61    146.39 o 
 -14   6   7     8173.42     7885.22     82.87 o 
 -12   6   7      274.63      198.48     12.54 o 
 -10   6   7      583.78      655.12     17.97 o 
  -8   6   7      884.53      578.94     20.39 o 
  -6   6   7    16941.41    16221.00    127.12 o 
  -4   6   7     7342.34     6672.38     61.27 o 
  -2   6   7     1177.12     1123.97     26.59 o 
   0   6   7      156.87      173.34     14.67 o 
   2   6   7    11548.68    11029.75    133.08 o 
   4   6   7     4804.21     4702.84     72.94 o 
   6   6   7     3990.70     3867.12    132.70 o 
   8   6   7     5377.64     5445.47     96.95 o 
  10   6   7     1285.02     1338.44     52.40 o 
 -21   7   7      173.81      155.32     27.56 o 
 -19   7   7       51.94       16.64     26.17 o 
 -17   7   7      148.19      130.25     24.93 o 
 -15   7   7      210.94      218.89     20.80 o 
 -13   7   7      297.99      297.67     19.55 o 
 -11   7   7     2115.44     2177.46     30.79 o 
  -9   7   7      120.22      141.53     11.08 o 
  -7   7   7      221.90      212.88     13.00 o 
  -5   7   7      246.33      248.03     12.75 o 
  -3   7   7      700.07      699.90     19.65 o 
  -1   7   7     1697.62     1689.50     33.65 o 
   1   7   7      543.63      542.97     22.02 o 
   3   7   7        0.72       24.01     21.32 o 
   5   7   7      630.27      682.64     36.98 o 
   7   7   7        2.05       -8.58     29.75 o 
   9   7   7       23.78       39.91     35.32 o 
 -22   8   7      226.54      219.11     31.83 o 
 -20   8   7      505.84      491.22     36.59 o 
 -18   8   7     3531.14     3533.25     67.07 o 
 -16   8   7    13543.27    13391.49    154.85 o 
 -14   8   7     7745.25     7435.57     82.29 o 
 -12   8   7     9420.33     9470.01     96.17 o 
 -10   8   7     1223.06     1211.01     21.96 o 
  -8   8   7      449.79      392.06     16.25 o 
  -6   8   7     1630.00     1444.95     21.14 o 
  -4   8   7     9675.10     9195.05     72.53 o 
  -2   8   7     9623.75     9554.98     97.81 o 
   0   8   7    12825.56    12627.79    135.83 o 
   2   8   7       31.15       52.96     21.84 o 
   4   8   7     8336.33     8451.89    113.34 o 
   6   8   7    15637.97    15041.89    206.17 o 
   8   8   7     3245.33     3363.79    102.74 o 
 -21   9   7      592.26      658.00     42.64 o 
 -19   9   7      131.91      189.04     32.51 o 
 -17   9   7       11.92       18.67     23.23 o 
 -15   9   7     1756.74     1823.33     42.10 o 
 -13   9   7       63.89       65.30     20.76 o 
 -11   9   7     5134.52     5034.36     62.84 o 
  -9   9   7     3836.70     3615.53     38.63 o 
  -7   9   7     1498.17     1447.98     25.62 o 
  -5   9   7     1099.88     1123.29     30.41 o 
  -3   9   7    29474.76    29111.85    259.64 o 
  -1   9   7        9.28       26.98     15.88 o 
   1   9   7      505.15      560.29     25.73 o 
   3   9   7      274.31      336.66     28.73 o 
   5   9   7      161.46      138.69     28.89 o 
   7   9   7        6.99       27.54     33.00 o 
 -20  10   7     1222.51     1247.42     42.62 o 
 -18  10   7     1629.28     1675.38     45.41 o 
 -16  10   7     6417.75     6377.34     98.92 o 
 -14  10   7     5362.20     5205.57     68.15 o 
 -12  10   7       93.83       78.19     20.06 o 
 -10  10   7     1351.88     1357.02     34.77 o 
  -8  10   7    15517.46    14891.17    123.91 o 
  -6  10   7    11898.69    11532.59    100.42 o 
  -4  10   7     9387.62     9099.00     96.47 o 
  -2  10   7     7322.18     6800.87    175.24 o 
   0  10   7      318.98      344.52     24.18 o 
   2  10   7     1377.57     1275.85     39.02 o 
   4  10   7     3488.22     3627.45     70.53 o 
   6  10   7     2416.76     2412.47     77.15 o 
 -19  11   7       22.00       45.51     32.60 o 
 -17  11   7       46.93       61.41     31.56 o 
 -15  11   7     3370.20     3471.51     89.11 o 
 -13  11   7     2280.85     2258.52     46.32 o 
 -11  11   7       11.71       41.82     21.37 o 
  -9  11   7     1002.78      924.22     30.81 o 
  -7  11   7    10251.34    10331.38     85.45 o 
  -5  11   7     6153.09     6081.49     73.20 o 
  -3  11   7    16023.95    15497.76    150.22 o 
  -1  11   7     3071.92     2853.11     51.34 o 
   1  11   7      666.73      573.00     36.72 o 
   3  11   7       31.52       26.58     26.05 o 
   5  11   7     2296.78     2292.32     60.22 o 
 -18  12   7       34.32       44.46     29.26 o 
 -16  12   7       34.98       27.17     26.98 o 
 -14  12   7     5115.76     4966.90     70.66 o 
 -12  12   7       22.85       42.38     23.25 o 
 -10  12   7      789.43      701.75     30.04 o 
  -8  12   7     2897.48     2848.78     51.47 o 
  -6  12   7     3641.20     3847.93     50.83 o 
  -4  12   7     9004.94     8945.49    123.20 o 
  -2  12   7    10423.53     9952.92    142.21 o 
   0  12   7     6701.25     6149.23     92.78 o 
   2  12   7      125.56      136.25     32.59 o 
   4  12   7       31.47       15.23     27.26 o 
 -15  13   7     7700.41     7750.04     96.38 o 
 -13  13   7     1707.44     1833.50     47.73 o 
 -11  13   7        3.11       34.14     31.60 o 
  -9  13   7      445.04      493.66     29.89 o 
  -7  13   7     3755.88     3712.84     69.05 o 
  -5  13   7     4503.95     4367.54     74.58 o 
  -3  13   7     3893.51     3921.30     63.53 o 
  -1  13   7      685.37      813.39     41.08 o 
   1  13   7     3269.14     3068.20     68.65 o 
   3  13   7     1339.18     1323.86     51.75 o 
 -14  14   7       11.32        0.84     28.02 o 
 -12  14   7      594.27      617.48     34.17 o 
 -10  14   7       20.38       17.56     33.65 o 
  -8  14   7     1682.33     1656.74     45.84 o 
  -6  14   7     2033.19     2065.74     55.39 o 
  -4  14   7      380.75      421.78     26.79 o 
  -2  14   7      399.19      351.29     36.53 o 
   0  14   7     2936.36     3117.98     71.72 o 
 -11  15   7     2033.86     2012.23     53.85 o 
  -9  15   7       51.29       28.87     34.74 o 
  -7  15   7     1011.31      984.61     44.60 o 
  -5  15   7      643.09      638.23     40.79 o 
  -3  15   7      673.11      733.14     35.18 o 
 -24   0   8    13000.98    12648.57    305.06 o 
 -22   0   8     1171.32     1331.12     68.25 o 
 -20   0   8     8017.94     7850.94    205.25 o 
 -18   0   8     4299.86     4090.89     60.49 o 
 -16   0   8    16752.32    16008.75    163.36 o 
 -14   0   8    18942.48    18581.77    202.10 o 
 -12   0   8    38599.99    38323.44    358.75 o 
 -10   0   8    51478.19    52192.24    482.44 o 
  -8   0   8    24327.70    26196.16    308.38 o 
  -6   0   8    68001.27    74994.17    721.61 o 
  -4   0   8     3030.73     2406.29     44.17 o 
  -2   0   8    66632.78    67149.71    541.36 o 
   0   0   8    25060.30    24712.70    240.26 o 
   2   0   8     9579.51     9533.50    134.38 o 
   4   0   8     1515.38     1460.97     55.26 o 
   6   0   8      277.32      301.53     27.97 o 
   8   0   8      412.52      342.89     31.50 o 
  10   0   8     8686.23     8982.62    229.72 o 
 -25   1   8      152.20      157.98     40.53 o 
 -23   1   8      154.77      157.45     34.43 o 
 -21   1   8       48.05       66.88     22.96 o 
 -19   1   8    10600.87    10663.52     96.05 o 
 -17   1   8      183.54      211.32     13.56 o 
 -15   1   8       18.43       45.22     10.39 o 
 -13   1   8     2332.44     2371.82     25.38 o 
 -11   1   8     2362.48     2286.83     21.86 o 
  -9   1   8      408.93      527.46     14.66 o 
  -7   1   8      922.74      849.19     23.27 o 
  -5   1   8     4035.51     4649.44     35.80 o 
  -3   1   8      138.67      144.15      7.27 o 
  -1   1   8     4932.14     5069.51     47.43 o 
   1   1   8      231.42      255.51     14.37 o 
   3   1   8     1011.62     1018.84     28.12 o 
   5   1   8     6910.57     7019.11     91.14 o 
   7   1   8      219.71      237.44     20.27 o 
   9   1   8      927.80      905.71     37.23 o 
 -24   2   8      149.55      194.69     53.68 o 
 -22   2   8     3271.74     3321.62     81.21 o 
 -20   2   8     1554.48     1519.11     48.47 o 
 -18   2   8     1753.54     1787.49     42.38 o 
 -16   2   8     5832.12     5574.04     60.59 o 
 -14   2   8    19172.37    18948.47    143.05 o 
 -12   2   8     9675.40     8859.20     65.29 o 
 -10   2   8    26834.93    27120.41    168.66 o 
  -8   2   8     9528.52    10982.09     99.59 o 
  -6   2   8     1168.61     1883.67     24.09 o 
  -4   2   8    21462.18    21661.05    149.86 o 
  -2   2   8    39181.89    38975.24    288.92 o 
   0   2   8     9614.00     9203.82    123.94 o 
   2   2   8     4002.70     4024.59     68.96 o 
   4   2   8       58.10       77.57     19.30 o 
   6   2   8      321.78      346.44     25.35 o 
   8   2   8     9315.11     9126.02    105.47 o 
  10   2   8      850.39      987.44     40.27 o 
 -25   3   8      582.08      657.86     45.78 o 
 -23   3   8     1755.60     1717.78     52.76 o 
 -21   3   8     1358.09     1311.13     44.82 o 
 -19   3   8      147.31      141.03     23.73 o 
 -17   3   8      111.28      120.74     23.09 o 
 -15   3   8     3155.83     2910.87     38.94 o 
 -13   3   8     1889.10     1803.24     22.31 o 
 -11   3   8     8652.18     8369.04     79.94 o 
  -9   3   8       86.14       53.23      9.47 o 
  -7   3   8       36.90       33.92      8.65 o 
  -5   3   8     3569.78     3394.69     34.98 o 
  -3   3   8     5401.80     5089.29     45.13 o 
  -1   3   8     7325.65     6714.13     57.02 o 
   1   3   8       89.50      103.37     15.93 o 
   3   3   8     5826.94     5827.98     70.73 o 
   5   3   8     2183.93     2185.07     43.19 o 
   7   3   8     2607.43     2592.69     57.41 o 
   9   3   8     8094.89     8310.12    124.84 o 
 -24   4   8     1386.24     1508.00     68.91 o 
 -22   4   8     3282.51     3320.12     65.96 o 
 -20   4   8       10.09       -4.86     26.93 o 
 -18   4   8       92.30       84.29     23.01 o 
 -16   4   8     1000.39     1071.49     34.35 o 
 -14   4   8     8264.11     8247.84     65.09 o 
 -12   4   8    16259.67    16457.32    129.29 o 
 -10   4   8       44.89       55.72      9.09 o 
  -8   4   8       28.13       16.68      5.92 o 
  -6   4   8      405.23      410.74     11.90 o 
  -4   4   8     5876.90     5974.98     53.95 o 
  -2   4   8     2220.22     2095.67     27.50 o 
   0   4   8     4310.54     4191.49     47.18 o 
   2   4   8      694.14      704.43     24.80 o 
   4   4   8     9144.93     8950.29    101.96 o 
   6   4   8     4842.63     4808.91    110.33 o 
   8   4   8     1316.27     1413.01     60.62 o 
  10   4   8     2576.05     2679.92     60.14 o 
 -23   5   8     3948.27     4115.23     65.03 o 
 -21   5   8      111.11       58.50     31.11 o 
 -19   5   8        1.85      -17.45     22.89 o 
 -17   5   8     1096.26     1067.60     35.75 o 
 -15   5   8     9916.12    10066.45    116.62 o 
 -13   5   8    17017.46    16965.20    134.43 o 
 -11   5   8    15458.79    16289.82    129.12 o 
  -9   5   8      886.21     1014.27     20.49 o 
  -7   5   8       25.64       38.71      9.70 o 
  -5   5   8     5507.02     5718.93     54.01 o 
  -3   5   8    19139.70    18038.99    180.87 o 
  -1   5   8    19883.20    20180.48    146.37 o 
   1   5   8     1473.93     1391.27     32.27 o 
   3   5   8     1897.13     1883.15     57.31 o 
   5   5   8     2407.06     2311.82     54.91 o 
   7   5   8     4590.87     4537.94     79.06 o 
   9   5   8     1427.61     1705.18     58.99 o 
 -22   6   8     2673.67     2570.00    104.25 o 
 -20   6   8      941.48      913.84     38.93 o 
 -18   6   8      459.42      473.62     29.54 o 
 -16   6   8      158.42      139.54     20.07 o 
 -14   6   8      185.29      170.31     17.74 o 
 -12   6   8     4341.03     4447.58     54.80 o 
 -10   6   8     4390.97     4239.08     40.19 o 
  -8   6   8      276.57      298.89     14.17 o 
  -6   6   8     2022.14     2211.68     35.68 o 
  -4   6   8       51.91       54.49     13.85 o 
  -2   6   8     4409.88     4197.15     47.46 o 
   0   6   8      590.46      516.93     19.65 o 
   2   6   8       61.89       55.95     18.18 o 
   4   6   8     3331.93     3101.02     61.43 o 
   6   6   8     4321.33     4364.55     77.50 o 
   8   6   8     1135.39     1113.29     46.68 o 
 -23   7   8      260.91      296.52     32.62 o 
 -21   7   8     2031.38     2074.65     58.01 o 
 -19   7   8      664.99      601.42     34.11 o 
 -17   7   8     5599.29     5636.86     70.88 o 
 -15   7   8    10862.60    10343.18    106.67 o 
 -13   7   8    19828.94    19179.90    171.94 o 
 -11   7   8     8348.55     8136.15     74.21 o 
  -9   7   8     1659.34     1723.60     38.15 o 
  -7   7   8      831.30      816.95     18.53 o 
  -5   7   8     9105.60     9076.35     80.23 o 
  -3   7   8    50741.93    51128.29    380.17 o 
  -1   7   8     7375.57     6894.09     62.36 o 
   1   7   8     6631.41     6684.17     76.43 o 
   3   7   8     1137.18     1115.57     66.35 o 
   5   7   8     2010.81     1829.50     53.16 o 
   7   7   8     3768.62     3717.38     75.48 o 
 -22   8   8      146.08      148.57     36.29 o 
 -20   8   8        9.35       48.23     30.20 o 
 -18   8   8        3.51       37.00     22.55 o 
 -16   8   8       72.46       95.16     20.92 o 
 -14   8   8       22.55       38.85     18.55 o 
 -12   8   8     3540.89     3613.94     51.81 o 
 -10   8   8     1465.29     1478.03     31.07 o 
  -8   8   8      133.64      148.26     15.06 o 
  -6   8   8     1935.65     1886.38     35.38 o 
  -4   8   8     5898.45     5962.59     60.20 o 
  -2   8   8      634.80      673.46     22.24 o 
   0   8   8      123.08      156.61     20.14 o 
   2   8   8     1153.88     1079.80     39.36 o 
   4   8   8       23.62       33.97     26.56 o 
   6   8   8      499.06      504.97     37.00 o 
   8   8   8     1234.11     1186.20     67.85 o 
 -21   9   8      369.31      383.20     38.55 o 
 -19   9   8     1608.47     1581.79     51.61 o 
 -17   9   8     7607.42     7628.71     97.73 o 
 -15   9   8     2265.44     2153.18     47.60 o 
 -13   9   8    24543.29    24202.09    214.56 o 
 -11   9   8     1559.30     1438.93     34.88 o 
  -9   9   8     3482.10     3682.52     56.31 o 
  -7   9   8      874.03      748.19     25.31 o 
  -5   9   8    30683.53    29247.32    254.21 o 
  -3   9   8     4056.34     4113.49     62.12 o 
  -1   9   8    14708.86    15044.97    129.55 o 
   1   9   8     9641.89     9536.07    103.36 o 
   3   9   8        3.09        9.63     25.45 o 
   5   9   8       26.02       -4.95     30.88 o 
   7   9   8      268.81      272.71     38.11 o 
 -20  10   8     2967.42     2907.12     84.08 o 
 -18  10   8     1626.02     1591.43     45.38 o 
 -16  10   8      241.80      253.82     26.97 o 
 -14  10   8      673.99      691.71     48.09 o 
 -12  10   8     6806.52     6717.56     83.82 o 
 -10  10   8     2761.23     2553.79     45.27 o 
  -8  10   8     4829.29     4543.63     47.74 o 
  -6  10   8      856.44     1008.12     31.00 o 
  -4  10   8       90.91      110.69     20.46 o 
  -2  10   8     3084.12     2782.71     68.26 o 
   0  10   8      743.62      727.50     51.15 o 
   2  10   8     1842.61     1750.56     45.57 o 
   4  10   8      971.37      926.90     42.09 o 
   6  10   8     4532.56     4657.98    118.82 o 
 -19  11   8     2472.65     2385.59     54.21 o 
 -17  11   8       73.82       45.75     25.18 o 
 -15  11   8     6449.28     6433.25     81.37 o 
 -13  11   8      600.02      579.86     29.01 o 
 -11  11   8     3390.03     3313.61     53.60 o 
  -9  11   8      455.71      522.40     26.53 o 
  -7  11   8      237.07      186.63     19.18 o 
  -5  11   8     1630.28     1837.16     41.19 o 
  -3  11   8     3248.81     2987.37     68.42 o 
  -1  11   8     5176.02     4923.19     79.70 o 
   1  11   8      279.92      302.51     33.85 o 
   3  11   8      114.97      128.16     26.89 o 
   5  11   8     1343.24     1368.52     46.74 o 
 -18  12   8      587.26      592.58     35.49 o 
 -16  12   8      609.91      650.86     33.66 o 
 -14  12   8     3856.52     3890.94     62.12 o 
 -12  12   8     1283.75     1265.93     44.35 o 
 -10  12   8     2190.68     1978.90     43.84 o 
  -8  12   8        9.25       25.05     26.30 o 
  -6  12   8     1922.62     1847.04     38.22 o 
  -4  12   8     3424.75     3277.37    118.05 o 
  -2  12   8     1998.72     2033.89     47.88 o 
   0  12   8     2791.12     2740.06     62.89 o 
   2  12   8       70.71       17.23     32.87 o 
 -17  13   8      357.66      379.02     35.27 o 
 -15  13   8      522.04      578.70     47.59 o 
 -13  13   8      303.04      268.75     28.96 o 
 -11  13   8      208.92      153.03     25.14 o 
  -9  13   8     1350.12     1325.39     41.70 o 
  -7  13   8      250.57      238.35     38.19 o 
  -5  13   8     1365.69     1311.91     37.00 o 
  -3  13   8      578.83      614.27     32.69 o 
  -1  13   8       83.65       58.99     37.28 o 
   1  13   8      454.79      520.47     41.29 o 
 -14  14   8     6804.69     7001.59     91.31 o 
 -12  14   8     5270.49     5375.89     78.04 o 
 -10  14   8     1180.76     1286.61     51.63 o 
  -8  14   8      525.69      732.50     40.14 o 
  -6  14   8     2655.30     2663.97     62.46 o 
  -4  14   8    10682.37    11124.37    108.72 o 
  -2  14   8     7369.41     7266.59    113.13 o 
   0  14   8     4932.20     5134.83     93.49 o 
 -11  15   8      490.45      511.37     38.91 o 
  -9  15   8        1.06      -44.57     50.72 o 
  -7  15   8       91.98       51.27     32.19 o 
  -5  15   8      112.34      114.22     38.29 o 
 -25   1   9     2730.71     2980.42     79.14 o 
 -23   1   9    10690.84    10757.31    139.78 o 
 -21   1   9     4809.12     4785.52     57.59 o 
 -19   1   9     7765.09     7598.00     73.34 o 
 -17   1   9       65.59       52.97     11.35 o 
 -15   1   9      958.05      985.63     18.75 o 
 -13   1   9    11746.45    11625.11     83.81 o 
 -11   1   9    31391.57    31791.97    196.37 o 
  -9   1   9      415.97      615.40     19.12 o 
  -7   1   9     4551.93     4218.10     37.23 o 
  -5   1   9     2673.55     2711.15     25.25 o 
  -3   1   9    11468.93    11509.94     77.83 o 
  -1   1   9    12153.56    11737.87     95.98 o 
   1   1   9    21222.85    20782.68    163.21 o 
   3   1   9     7458.94     7386.60     73.91 o 
   5   1   9      333.47      357.08     22.99 o 
   7   1   9       14.62       10.90     19.91 o 
   9   1   9     3354.56     3465.83     95.98 o 
 -24   2   9       98.25       57.81     33.81 o 
 -22   2   9       70.95       78.65     27.57 o 
 -20   2   9       66.76       47.19     17.54 o 
 -18   2   9      413.29      455.93     18.60 o 
 -16   2   9      992.86     1077.16     20.66 o 
 -14   2   9     6946.00     7319.47     57.31 o 
 -12   2   9    14381.42    14733.61     90.14 o 
 -10   2   9     2643.51     2609.17     26.50 o 
  -8   2   9    13587.88    14893.29    131.63 o 
  -6   2   9     9655.00    10216.90     76.74 o 
  -4   2   9     1622.06     1606.50     20.79 o 
  -2   2   9      520.30      561.19     25.27 o 
   0   2   9       38.71       56.81     13.56 o 
   2   2   9     4779.91     4732.48     67.19 o 
   4   2   9      391.07      437.53     26.77 o 
   6   2   9      416.53      394.78     28.25 o 
   8   2   9     1156.99     1140.82     56.84 o 
 -25   3   9       15.67        9.55     36.58 o 
 -23   3   9     1039.46     1022.70     37.21 o 
 -21   3   9     2971.61     2979.06     58.97 o 
 -19   3   9     1379.38     1286.03     37.82 o 
 -17   3   9        6.49       10.90     17.19 o 
 -15   3   9     2998.91     3079.28     38.69 o 
 -13   3   9     1947.28     1544.77     29.93 o 
 -11   3   9    41298.54    41745.11    256.74 o 
  -9   3   9    26663.12    27421.03    232.71 o 
  -7   3   9     1926.92     1685.05     27.22 o 
  -5   3   9     1328.58     1281.64     19.55 o 
  -3   3   9       71.82       92.15     10.69 o 
  -1   3   9    20340.07    20421.86    162.20 o 
   1   3   9     6470.65     6299.67     64.49 o 
   3   3   9      253.42      275.81     22.84 o 
   5   3   9     2008.49     1964.76     44.56 o 
   7   3   9     1128.72     1164.03     44.96 o 
 -24   4   9      587.51      502.20     34.74 o 
 -22   4   9      900.31      890.99     38.84 o 
 -20   4   9     4645.33     4525.83     71.81 o 
 -18   4   9      663.29      699.24     28.54 o 
 -16   4   9     3152.60     3065.09     58.69 o 
 -14   4   9    11655.67    12014.25     99.85 o 
 -12   4   9    10451.92     9977.32    113.04 o 
 -10   4   9    70630.60    75321.91    618.18 o 
  -8   4   9     6890.00     6221.36     58.40 o 
  -6   4   9     1663.71     1437.53     25.55 o 
  -4   4   9      282.37      260.30     12.44 o 
  -2   4   9    16116.88    15985.56    118.94 o 
   0   4   9    19088.54    18498.50    150.46 o 
   2   4   9    13766.93    13540.20    132.72 o 
   4   4   9       41.20       54.42     21.71 o 
   6   4   9       52.23       34.53     29.42 o 
   8   4   9      664.18      771.86     41.18 o 
 -23   5   9       22.29       41.40     31.64 o 
 -21   5   9       47.99       33.90     26.86 o 
 -19   5   9      277.42      263.31     26.44 o 
 -17   5   9       46.20       45.56     20.04 o 
 -15   5   9     3246.08     3336.90     47.77 o 
 -13   5   9    35864.48    37497.99    280.01 o 
 -11   5   9    14377.49    14228.21    129.19 o 
  -9   5   9    11545.27    11164.84     97.27 o 
  -7   5   9     5235.18     5448.41     51.83 o 
  -5   5   9     9204.88     9511.00     73.64 o 
  -3   5   9      237.29      285.78     14.50 o 
  -1   5   9    27973.59    27181.76    193.43 o 
   1   5   9    13728.85    13493.27    164.73 o 
   3   5   9     1627.65     1533.07     38.33 o 
   5   5   9     3276.93     2965.12     64.01 o 
   7   5   9      103.83      145.54     37.76 o 
 -24   6   9     1053.26     1157.41     66.49 o 
 -22   6   9     4571.74     4508.29     98.52 o 
 -20   6   9     6854.70     6997.06     96.70 o 
 -18   6   9      241.36      217.88     25.04 o 
 -16   6   9       87.78       82.16     18.25 o 
 -14   6   9      159.39      218.93     19.02 o 
 -12   6   9     7202.70     6665.37     63.51 o 
 -10   6   9    16416.29    15782.79    115.19 o 
  -8   6   9      430.93      371.16     13.42 o 
  -6   6   9      585.43      621.79     25.39 o 
  -4   6   9     5599.16     5262.02     54.60 o 
  -2   6   9     4710.07     4847.48     48.69 o 
   0   6   9     6900.81     6561.94     67.77 o 
   2   6   9     6368.12     6140.77     77.02 o 
   4   6   9      539.00      564.07     35.34 o 
   6   6   9      311.78      335.55     52.80 o 
 -23   7   9      120.32      102.79     47.63 o 
 -21   7   9      456.00      401.22     34.19 o 
 -19   7   9       13.34        2.33     25.48 o 
 -17   7   9      804.58      799.71     29.69 o 
 -15   7   9      813.32      904.89     30.21 o 
 -13   7   9     2441.03     2447.96     41.47 o 
 -11   7   9      170.43      206.54     13.32 o 
  -9   7   9        4.19        0.91     12.24 o 
  -7   7   9     4250.45     4347.53     54.79 o 
  -5   7   9     1123.69     1041.41     24.40 o 
  -3   7   9      363.34      387.98     21.78 o 
  -1   7   9      694.65      739.44     22.86 o 
   1   7   9      291.39      256.08     20.32 o 
   3   7   9      760.74      781.43     37.07 o 
   5   7   9      313.54      263.36     32.98 o 
   7   7   9        0.04      -48.39     32.26 o 
 -22   8   9     8850.98     8944.43    121.32 o 
 -20   8   9     2759.01     2843.91     84.48 o 
 -18   8   9     6871.07     6879.28     83.16 o 
 -16   8   9      302.40      313.24     23.85 o 
 -14   8   9     1183.16     1142.99     33.79 o 
 -12   8   9     1626.94     1488.92     29.67 o 
 -10   8   9     6684.00     6208.38    118.31 o 
  -8   8   9    11739.08    11629.22    135.09 o 
  -6   8   9     8692.38     8218.88     87.35 o 
  -4   8   9      172.22      215.81     17.04 o 
  -2   8   9     6180.21     6094.37     65.11 o 
   0   8   9    16566.95    16503.80    150.95 o 
   2   8   9     2887.54     2983.17     53.31 o 
   4   8   9     5943.96     5926.51     92.65 o 
   6   8   9      890.98      828.03     45.88 o 
 -21   9   9       97.14      106.00     35.13 o 
 -19   9   9       69.69       69.56     24.58 o 
 -17   9   9     4496.45     4355.77     63.17 o 
 -15   9   9     4171.38     4150.07     60.85 o 
 -13   9   9      681.49      677.47     26.26 o 
 -11   9   9     1031.33     1100.47     24.51 o 
  -9   9   9    21998.90    22214.38    160.73 o 
  -7   9   9      806.58      793.73     26.97 o 
  -5   9   9       69.70       89.83     19.36 o 
  -3   9   9       29.55       42.71     19.54 o 
  -1   9   9       15.81       31.47     18.02 o 
   1   9   9      518.40      521.89     28.73 o 
   3   9   9      287.03      291.44     28.91 o 
   5   9   9       89.95       58.59     33.01 o 
 -20  10   9      850.75      850.59     55.41 o 
 -18  10   9       19.51       -4.02     25.45 o 
 -16  10   9     1512.34     1505.57     47.11 o 
 -14  10   9    12501.93    12253.89    124.83 o 
 -12  10   9     9953.92     9599.29    102.41 o 
 -10  10   9     3879.77     3891.48     75.51 o 
  -8  10   9     7926.99     7849.67     76.58 o 
  -6  10   9     1689.09     1791.85     40.09 o 
  -4  10   9     3204.76     2958.53     51.28 o 
  -2  10   9     7539.30     7575.66    121.04 o 
   0  10   9     1859.34     1941.76     54.28 o 
   2  10   9     4626.99     4606.84    103.82 o 
   4  10   9      786.82      868.32     44.08 o 
 -19  11   9      302.84      353.05     31.88 o 
 -17  11   9      339.13      324.00     30.17 o 
 -15  11   9     1613.99     1669.26     45.61 o 
 -13  11   9     9869.90     9745.07    106.08 o 
 -11  11   9     3303.12     3286.42     82.75 o 
  -9  11   9     9227.05     8951.83     85.51 o 
  -7  11   9     4937.08     4581.91     93.22 o 
  -5  11   9      180.79      140.48     24.11 o 
  -3  11   9     2926.33     2930.08     54.41 o 
  -1  11   9     3612.60     3517.26     69.84 o 
   1  11   9     3552.87     3472.52     72.74 o 
   3  11   9     1275.38     1277.15     50.67 o 
 -18  12   9       14.26       41.05     29.11 o 
 -16  12   9     1575.89     1601.57     56.25 o 
 -14  12   9     1847.25     1757.37     45.95 o 
 -12  12   9     2132.44     2175.58     47.66 o 
 -10  12   9    10618.23    10417.86    113.35 o 
  -8  12   9     5762.15     5372.45     91.43 o 
  -6  12   9     4707.17     4455.69     65.53 o 
  -4  12   9      685.21      739.49     35.30 o 
  -2  12   9      407.93      417.44     34.16 o 
   0  12   9      807.56      895.78     44.81 o 
   2  12   9     2580.95     2511.25     68.88 o 
 -17  13   9       36.05       -0.86     30.55 o 
 -15  13   9      618.47      695.16     36.06 o 
 -13  13   9     1866.92     1970.17     51.10 o 
 -11  13   9     3934.08     3887.27     64.43 o 
  -9  13   9     2682.07     2786.89     73.53 o 
  -7  13   9      820.73      848.78     39.85 o 
  -5  13   9     3418.13     3246.08     59.08 o 
  -3  13   9     2404.40     2430.25     53.92 o 
  -1  13   9     3714.32     3912.18    141.80 o 
 -14  14   9      936.87      931.90     38.89 o 
 -12  14   9      864.92      935.74     39.40 o 
 -10  14   9     1224.56     1263.14     57.66 o 
  -8  14   9       62.41       43.80     48.37 o 
  -6  14   9     2182.80     2339.92     61.34 o 
  -4  14   9      291.37      334.73     32.75 o 
  -2  14   9     2315.54     2423.49     88.57 o 
  -9  15   9     1427.72     1455.99     73.53 o 
  -7  15   9      258.36      226.10     36.12 o 
 -26   0  10     3660.25     3367.63    146.58 o 
 -24   0  10      143.63       96.19     66.59 o 
 -22   0  10     3040.51     2916.59     75.14 o 
 -20   0  10     4568.27     4466.62     65.16 o 
 -18   0  10     4991.76     4835.31     94.32 o 
 -16   0  10     5662.37     5416.56     66.47 o 
 -14   0  10    12876.70    13103.51    133.00 o 
 -12   0  10    40941.14    43054.81    461.22 o 
 -10   0  10    35929.01    35200.59    340.25 o 
  -8   0  10    44889.95    44470.05    510.70 o 
  -6   0  10    32641.47    33029.61    324.21 o 
  -4   0  10    23545.07    22600.48    252.96 o 
  -2   0  10     1264.65     1376.89     31.30 o 
   0   0  10     4788.79     4992.42     86.39 o 
   2   0  10      323.59      291.73     31.49 o 
   4   0  10    14526.59    14336.12    164.94 o 
   6   0  10     2643.05     2757.56     63.71 o 
   8   0  10      141.26      154.82     71.28 o 
 -25   1  10     4443.63     4101.44     80.39 o 
 -23   1  10       68.15       46.15     23.50 o 
 -21   1  10      691.35      698.65     24.03 o 
 -19   1  10     4423.67     4480.84     44.96 o 
 -17   1  10      521.99      532.08     15.38 o 
 -15   1  10     2386.79     2628.76     28.19 o 
 -13   1  10      984.27     1214.51     36.73 o 
 -11   1  10     2735.38     3191.23     41.27 o 
  -9   1  10      222.23      207.28     13.33 o 
  -7   1  10     1393.06     1448.82     20.72 o 
  -5   1  10       65.80       86.48      8.76 o 
  -3   1  10      245.49      328.04     12.12 o 
  -1   1  10    16131.81    16292.94    148.20 o 
   1   1  10      588.32      550.41     39.25 o 
   3   1  10      688.39      707.11     43.42 o 
   5   1  10      140.75      208.46     23.96 o 
   7   1  10        2.50       22.19     27.94 o 
 -26   2  10      933.14      860.19     53.81 o 
 -24   2  10      349.54      386.65     31.08 o 
 -22   2  10     3434.56     3411.09     55.09 o 
 -20   2  10     5308.54     5325.78     66.92 o 
 -18   2  10     4096.48     3902.63     39.83 o 
 -16   2  10    10463.62    10356.37     85.64 o 
 -14   2  10     7406.54     7994.97     53.94 o 
 -12   2  10      109.18      102.58     12.81 o 
 -10   2  10    23727.96    23822.28    204.86 o 
  -8   2  10    38042.09    37947.88    316.08 o 
  -6   2  10    14885.00    14394.57    104.90 o 
  -4   2  10     4290.44     4362.75     39.95 o 
  -2   2  10      153.80      138.24     13.84 o 
   0   2  10      232.85      249.91     20.69 o 
   2   2  10    21763.94    21231.03    195.74 o 
   4   2  10     1828.42     1872.00     43.65 o 
   6   2  10      950.47      979.42     38.38 o 
 -25   3  10      105.98       74.91     34.72 o 
 -23   3  10      201.50      217.27     27.32 o 
 -21   3  10     2647.70     2722.49     67.15 o 
 -19   3  10     4770.79     4692.80     71.41 o 
 -17   3  10     4993.89     4971.85     56.98 o 
 -15   3  10     1506.92     1429.61     24.56 o 
 -13   3  10     2117.80     2219.26     23.13 o 
 -11   3  10     1162.83     1058.15     17.16 o 
  -9   3  10     3461.36     3123.45     40.39 o 
  -7   3  10     1127.68      890.88     22.79 o 
  -5   3  10      816.16     1042.55     18.44 o 
  -3   3  10     4710.10     4840.62     46.68 o 
  -1   3  10     6264.68     6233.65     63.79 o 
   1   3  10     5152.98     4838.97     55.50 o 
   3   3  10    10879.95    10549.14    112.63 o 
   5   3  10      551.74      633.07     37.00 o 
   7   3  10      525.54      540.90     34.60 o 
 -24   4  10      627.36      667.11     35.66 o 
 -22   4  10      365.83      406.98     32.63 o 
 -20   4  10     1466.88     1515.78     42.99 o 
 -18   4  10    16375.14    16245.66    172.29 o 
 -16   4  10     3148.36     3000.27     45.76 o 
 -14   4  10      148.11      144.13     13.97 o 
 -12   4  10      112.21      124.36     12.81 o 
 -10   4  10      362.50      412.09     26.77 o 
  -8   4  10      285.28      264.11     11.12 o 
  -6   4  10     7004.53     6950.96     57.01 o 
  -4   4  10        9.82       34.30     11.59 o 
  -2   4  10    21543.73    21539.14    156.72 o 
   0   4  10     2873.61     2918.04     41.63 o 
   2   4  10     3965.60     3947.20     51.44 o 
   4   4  10     5143.42     5176.14     85.50 o 
   6   4  10     1653.19     1509.76     97.13 o 
 -25   5  10       14.10       42.76     32.66 o 
 -23   5  10      899.23      862.39     40.39 o 
 -21   5  10     4015.61     4206.41     72.15 o 
 -19   5  10     4323.91     4433.23     77.44 o 
 -17   5  10    11153.27    10977.71    133.73 o 
 -15   5  10      624.14      663.14     20.27 o 
 -13   5  10     3461.98     3557.78     41.29 o 
 -11   5  10     2951.27     3023.88     37.72 o 
  -9   5  10    11639.97    11131.19    103.07 o 
  -7   5  10    36683.54    38011.90    258.83 o 
  -5   5  10      852.50      812.03     22.35 o 
  -3   5  10       42.91       55.30     13.07 o 
  -1   5  10     1640.96     1579.95     32.77 o 
   1   5  10     7100.32     6965.27     72.90 o 
   3   5  10     4293.34     4396.12     72.66 o 
   5   5  10     4791.39     4762.34     84.95 o 
 -24   6  10      163.70      162.43     34.71 o 
 -22   6  10      676.45      658.99     38.44 o 
 -20   6  10      593.79      567.69     32.98 o 
 -18   6  10     4069.71     3928.94     64.44 o 
 -16   6  10     4397.82     4215.94     57.92 o 
 -14   6  10     1601.65     1580.83     29.19 o 
 -12   6  10        6.15       15.89      8.88 o 
 -10   6  10      491.28      457.60     17.28 o 
  -8   6  10      305.73      264.89     17.72 o 
  -6   6  10      452.47      372.32     28.38 o 
  -4   6  10       23.47       -0.90      9.07 o 
  -2   6  10     5267.64     5402.23     53.99 o 
   0   6  10     7831.54     7787.51     78.49 o 
   2   6  10     2570.74     2464.44     48.65 o 
   4   6  10      824.05      807.55     34.17 o 
   6   6  10      202.10      201.88     35.71 o 
 -23   7  10     1398.55     1453.43     55.13 o 
 -21   7  10     1506.27     1496.40     48.64 o 
 -19   7  10     4289.99     4263.42     62.50 o 
 -17   7  10     1780.58     1745.84     47.42 o 
 -15   7  10       88.49      105.93     19.87 o 
 -13   7  10     5792.53     5731.26     59.12 o 
 -11   7  10     8957.65     8833.95     73.06 o 
  -9   7  10    54568.67    54740.94    451.97 o 
  -7   7  10    18800.37    18411.97    167.50 o 
  -5   7  10     9222.81     9399.42     85.87 o 
  -3   7  10     1546.49     1539.07     28.93 o 
  -1   7  10     2910.26     2724.84     45.37 o 
   1   7  10     5711.61     5487.07     72.69 o 
   3   7  10     4619.24     4906.83     71.23 o 
   5   7  10      648.82      754.63     43.42 o 
 -22   8  10       90.12      112.38     33.02 o 
 -20   8  10      174.11      198.14     30.99 o 
 -18   8  10     2841.24     2868.84     62.09 o 
 -16   8  10       76.17       85.09     20.39 o 
 -14   8  10      825.17      752.23     27.37 o 
 -12   8  10     1413.60     1414.88     40.11 o 
 -10   8  10      169.18      194.49     14.95 o 
  -8   8  10     1470.52     1382.73     33.67 o 
  -6   8  10       71.34       90.80     20.73 o 
  -4   8  10     4732.60     4487.43     62.07 o 
  -2   8  10      218.37      256.49     18.54 o 
   0   8  10      309.89      326.73     25.93 o 
   2   8  10     2450.57     2323.28     50.88 o 
   4   8  10      723.25      757.64     60.43 o 
 -21   9  10      548.10      601.82     40.87 o 
 -19   9  10    11498.44    11449.10    168.36 o 
 -17   9  10      225.64      231.54     24.38 o 
 -15   9  10      719.89      756.41     36.44 o 
 -13   9  10      349.93      351.92     24.51 o 
 -11   9  10    34856.40    34131.59    258.99 o 
  -9   9  10     7799.45     7681.34     84.68 o 
  -7   9  10    10014.51    10401.05    107.68 o 
  -5   9  10    10808.29    10789.84    112.53 o 
  -3   9  10      428.48      484.46     27.82 o 
  -1   9  10     1142.73     1055.09     34.78 o 
   1   9  10     1388.31     1480.49     44.01 o 
   3   9  10     4888.19     5017.91     75.80 o 
 -20  10  10     2782.16     2813.37     57.89 o 
 -18  10  10     6020.65     5863.98     78.79 o 
 -16  10  10      541.53      544.65     29.83 o 
 -14  10  10     8280.67     8115.77    109.89 o 
 -12  10  10       27.71       42.47     20.37 o 
 -10  10  10      244.22      236.75     24.20 o 
  -8  10  10     1863.86     1579.22     39.39 o 
  -6  10  10      120.02       93.76     21.03 o 
  -4  10  10     3145.80     3097.09     53.80 o 
  -2  10  10     1442.90     1476.98     61.75 o 
   0  10  10     8412.59     8031.49    206.86 o 
   2  10  10     2213.37     2270.71     65.59 o 
 -19  11  10     1144.30     1219.13     41.96 o 
 -17  11  10     2671.12     2715.09     56.12 o 
 -15  11  10     1139.61     1138.24     38.00 o 
 -13  11  10      574.00      537.16     29.49 o 
 -11  11  10      534.65      591.34     29.35 o 
  -9  11  10     1826.84     1713.31     36.85 o 
  -7  11  10     3850.86     3464.68     56.24 o 
  -5  11  10       31.18       19.76     23.51 o 
  -3  11  10       11.24       -4.07     24.99 o 
  -1  11  10     2513.24     2514.97     64.11 o 
   1  11  10     8678.28     9154.87    127.96 o 
 -18  12  10      514.00      609.14     36.40 o 
 -16  12  10      526.57      502.85     31.77 o 
 -14  12  10      172.17      169.55     42.11 o 
 -12  12  10     2116.76     2101.63     49.32 o 
 -10  12  10     3421.39     3246.01     65.59 o 
  -8  12  10     2207.40     2337.66     81.91 o 
  -6  12  10      927.17      934.58     34.80 o 
  -4  12  10      146.88      213.00     27.80 o 
  -2  12  10      538.42      593.73     39.29 o 
   0  12  10      919.05      906.16     46.41 o 
 -17  13  10     1099.87     1117.47     43.37 o 
 -15  13  10     2971.09     2993.96     60.53 o 
 -13  13  10      272.49      278.14     31.77 o 
 -11  13  10        8.24      -38.90     30.99 o 
  -9  13  10       22.32       11.76     28.57 o 
  -7  13  10      554.07      575.95     28.52 o 
  -5  13  10     1220.47     1133.36     40.14 o 
  -3  13  10      130.45      114.24     33.39 o 
 -14  14  10      113.67      119.50     30.52 o 
 -12  14  10     4951.99     5011.29     77.20 o 
 -10  14  10     9832.52    10332.01    148.69 o 
  -8  14  10    11891.56    11720.27    150.02 o 
  -6  14  10     8742.07     8727.53     94.16 o 
  -4  14  10      433.25      466.27     49.66 o 
 -25   1  11     1661.25     1655.54     72.34 o 
 -23   1  11      484.98      465.84     27.36 o 
 -21   1  11      163.17      148.54     21.38 o 
 -19   1  11     7644.25     7810.94     65.17 o 
 -17   1  11    22734.70    22526.18    156.61 o 
 -15   1  11     2847.14     2654.12     28.41 o 
 -13   1  11     1330.52     1307.03     18.85 o 
 -11   1  11       12.49        0.01     11.85 o 
  -9   1  11     1490.23     1452.14     24.93 o 
  -7   1  11    15392.12    14802.04    107.46 o 
  -5   1  11    11255.99    11176.11     83.69 o 
  -3   1  11     4928.23     4875.62     50.76 o 
  -1   1  11     3734.74     3754.69     61.86 o 
   1   1  11      204.62      217.60     23.49 o 
   3   1  11    10237.56     9951.07    110.30 o 
   5   1  11    14316.07    14457.96    135.00 o 
 -26   2  11      163.81      159.36     52.88 o 
 -24   2  11      358.64      365.40     29.13 o 
 -22   2  11      109.36      115.46     23.07 o 
 -20   2  11      439.25      467.74     23.67 o 
 -18   2  11     4084.55     4039.22     52.51 o 
 -16   2  11     2097.67     1996.02     25.05 o 
 -14   2  11       15.27        8.07      9.16 o 
 -12   2  11     1291.34     1381.12     26.05 o 
 -10   2  11     2899.51     3204.30     60.26 o 
  -8   2  11     6503.26     6577.99     60.93 o 
  -6   2  11     6536.18     7016.83     63.61 o 
  -4   2  11     6650.48     6684.44     64.10 o 
  -2   2  11     2939.99     3200.58     67.67 o 
   0   2  11      422.85      524.13     30.49 o 
   2   2  11     2772.94     2695.66     49.92 o 
   4   2  11       56.55       61.21     25.75 o 
   6   2  11       69.19       79.60     30.61 o 
 -25   3  11      269.44      258.05     30.68 o 
 -23   3  11      600.99      601.48     31.28 o 
 -21   3  11     1486.56     1419.86     37.42 o 
 -19   3  11     1418.09     1308.53     34.40 o 
 -17   3  11     7701.22     7347.68     69.21 o 
 -15   3  11    17322.48    17334.92    126.94 o 
 -13   3  11     2090.22     1923.68     28.29 o 
 -11   3  11     4706.03     4669.88     54.61 o 
  -9   3  11      555.42      494.76     17.43 o 
  -7   3  11    20388.57    20612.22    146.78 o 
  -5   3  11    13531.42    13593.68    113.63 o 
  -3   3  11     4409.02     4273.51     44.84 o 
  -1   3  11     3056.18     2948.72     56.79 o 
   1   3  11     2622.52     2554.91     48.13 o 
   3   3  11       59.88       54.39     31.11 o 
   5   3  11     3677.27     3806.86    150.52 o 
 -26   4  11      766.65      853.51     39.59 o 
 -24   4  11      685.19      642.40     57.29 o 
 -22   4  11     1000.09      939.93     33.77 o 
 -20   4  11     5454.31     5290.80     76.08 o 
 -18   4  11     3263.97     3192.11     55.01 o 
 -16   4  11    24188.24    24212.97    187.87 o 
 -14   4  11     3050.78     2817.44     38.93 o 
 -12   4  11        8.77       52.15     13.08 o 
 -10   4  11     3370.61     3228.40     36.13 o 
  -8   4  11    23882.57    23836.64    167.09 o 
  -6   4  11    26921.29    26775.83    207.50 o 
  -4   4  11    29635.71    29554.60    208.58 o 
  -2   4  11       25.49       34.19     15.80 o 
   0   4  11      213.12      206.58     28.35 o 
   2   4  11      880.95      939.98     51.20 o 
   4   4  11     1569.09     1615.54     53.86 o 
 -25   5  11      119.02       74.41     28.68 o 
 -23   5  11       22.54       25.61     28.36 o 
 -21   5  11      757.03      748.59     55.99 o 
 -19   5  11    16278.85    16084.48    193.54 o 
 -17   5  11     1189.51     1092.32     32.13 o 
 -15   5  11     3438.32     3239.95     40.98 o 
 -13   5  11      381.28      382.27     19.78 o 
 -11   5  11        1.16       26.76     14.68 o 
  -9   5  11      998.62     1095.48     24.66 o 
  -7   5  11    46719.82    45962.82    342.44 o 
  -5   5  11    28306.42    27286.62    213.08 o 
  -3   5  11       49.31       61.02     14.38 o 
  -1   5  11     4410.41     4146.64     62.96 o 
   1   5  11       21.83        1.58     19.67 o 
   3   5  11      112.23      110.38     32.74 o 
   5   5  11      153.20      203.83     34.97 o 
 -24   6  11      318.33      385.94     36.73 o 
 -22   6  11      254.06      319.27     31.06 o 
 -20   6  11      421.36      456.69     31.85 o 
 -18   6  11     3809.47     3713.32     55.00 o 
 -16   6  11     8442.19     8362.12     89.70 o 
 -14   6  11     3924.82     3797.95     45.55 o 
 -12   6  11      438.53      438.74     18.41 o 
 -10   6  11     6655.62     6512.21     72.43 o 
  -8   6  11     1100.57     1139.96     30.71 o 
  -6   6  11     1596.00     1511.49     29.05 o 
  -4   6  11     9425.52     9003.82     77.42 o 
  -2   6  11      274.73      284.32     20.72 o 
   0   6  11      171.69      202.91     21.54 o 
   2   6  11     2806.31     2807.33     54.63 o 
   4   6  11     5582.91     5561.76     92.21 o 
 -23   7  11     1315.83     1295.94     49.76 o 
 -21   7  11     1814.81     1827.11     58.34 o 
 -19   7  11      371.20      363.25     26.21 o 
 -17   7  11       43.30       37.49     20.04 o 
 -15   7  11        9.16       -3.48     18.40 o 
 -13   7  11       43.49       24.05     13.92 o 
 -11   7  11      107.51      123.54     17.51 o 
  -9   7  11        0.92       29.55     16.57 o 
  -7   7  11      643.69      575.82     24.48 o 
  -5   7  11     1186.43     1012.46     33.02 o 
  -3   7  11     1194.31     1151.24     28.01 o 
  -1   7  11     1495.12     1447.60     35.34 o 
   1   7  11      106.78       77.51     24.67 o 
   3   7  11       98.90      145.36     29.15 o 
 -24   8  11     1704.52     1786.18     65.86 o 
 -22   8  11      835.79      870.44     68.17 o 
 -20   8  11     1176.80     1141.57     37.65 o 
 -18   8  11     3103.56     3010.10     52.21 o 
 -16   8  11     8214.01     8069.35     90.80 o 
 -14   8  11    10396.25    10241.91    106.89 o 
 -12   8  11     2602.38     2547.55     34.82 o 
 -10   8  11      106.58       97.76     22.58 o 
  -8   8  11     1674.31     1599.71     37.61 o 
  -6   8  11    14716.27    14294.83    139.85 o 
  -4   8  11      525.15      627.28     28.75 o 
  -2   8  11     2739.96     2620.34     43.96 o 
   0   8  11     1923.52     1988.25     47.26 o 
   2   8  11     7490.21     7797.76     97.41 o 
 -23   9  11     1290.59     1186.94     49.40 o 
 -21   9  11     1644.17     1772.63     72.50 o 
 -19   9  11       27.75       -3.39     24.61 o 
 -17   9  11       20.20        8.81     22.93 o 
 -15   9  11     6361.47     6407.70     79.02 o 
 -13   9  11     1706.07     1660.36     56.38 o 
 -11   9  11     1423.90     1372.10     31.26 o 
  -9   9  11     1925.98     1706.17     39.20 o 
  -7   9  11      446.65      436.76     26.10 o 
  -5   9  11     2896.58     2790.23     51.08 o 
  -3   9  11     2196.22     2231.98     42.73 o 
  -1   9  11      824.97      709.88     40.67 o 
   1   9  11      161.38      168.66     33.64 o 
 -22  10  11      519.25      548.09     40.58 o 
 -20  10  11     2655.43     2539.06     65.86 o 
 -18  10  11     6808.92     6886.94     86.99 o 
 -16  10  11     2293.01     2259.36     72.68 o 
 -14  10  11     2495.60     2484.58     48.51 o 
 -12  10  11     1236.44     1247.14     38.57 o 
 -10  10  11     1441.45     1359.86     32.57 o 
  -8  10  11    11013.28    11066.73    116.08 o 
  -6  10  11     4400.33     4499.78     94.12 o 
  -4  10  11     4820.78     4799.06     84.46 o 
  -2  10  11     1423.59     1517.17     52.35 o 
   0  10  11       45.11       36.68     33.32 o 
 -19  11  11     2505.71     2584.62     56.34 o 
 -17  11  11     2665.86     2684.30     54.36 o 
 -15  11  11     2262.41     2284.27     50.74 o 
 -13  11  11      893.89      840.06     33.44 o 
 -11  11  11       10.84       26.28     25.63 o 
  -9  11  11     5768.74     5680.75    105.88 o 
  -7  11  11     9741.71     9062.57    102.99 o 
  -5  11  11     8834.48     8504.43    100.81 o 
  -3  11  11     1192.25     1191.76     58.61 o 
  -1  11  11      404.86      386.83     39.14 o 
 -18  12  11      358.49      356.63     33.15 o 
 -16  12  11     3136.40     3184.01     60.52 o 
 -14  12  11     1645.37     1573.81     46.99 o 
 -12  12  11     2027.84     1866.51     55.36 o 
 -10  12  11     5387.69     5217.21     86.85 o 
  -8  12  11     2283.79     2099.91     48.41 o 
  -6  12  11     2442.06     2486.86     61.89 o 
  -4  12  11     8584.10     8200.98    101.95 o 
  -2  12  11     1403.28     1355.88     52.46 o 
 -17  13  11     3729.94     3838.81     68.53 o 
 -15  13  11     1416.83     1520.24     48.68 o 
 -13  13  11     1269.24     1395.66     46.39 o 
 -11  13  11     1756.26     1598.48     52.95 o 
  -9  13  11     1973.58     2020.50     57.03 o 
  -7  13  11     2031.93     2088.53     51.68 o 
  -5  13  11     4836.28     5295.26     80.47 o 
  -3  13  11      838.12      841.66     46.77 o 
 -12  14  11     1538.44     1640.35    104.35 o 
 -10  14  11      193.74      238.50     37.46 o 
  -8  14  11     2491.10     2646.42     77.56 o 
 -26   0  12       84.34      100.62     72.45 o 
 -24   0  12     1428.14     1482.08     93.40 o 
 -22   0  12     1088.57     1097.77     73.42 o 
 -20   0  12     8043.06     8082.06    138.27 o 
 -18   0  12    14162.44    13956.84    169.81 o 
 -16   0  12    17224.74    17351.94    173.55 o 
 -14   0  12    23109.85    22044.61    259.84 o 
 -12   0  12    28731.02    27994.05    343.11 o 
 -10   0  12     2854.76     2549.90     49.47 o 
  -8   0  12     1378.30     1412.26     31.87 o 
  -6   0  12    11352.98    11726.76    198.60 o 
  -4   0  12     4086.87     4280.90    119.36 o 
  -2   0  12    30740.54    29438.38    529.69 o 
   0   0  12     9841.99     9164.15    205.09 o 
   2   0  12        7.76       17.45     38.31 o 
   4   0  12      650.02      675.47     52.47 o 
 -27   1  12      214.73      213.90     55.42 o 
 -25   1  12     2445.83     2451.70    119.91 o 
 -23   1  12      871.86      879.76     32.23 o 
 -21   1  12      778.82      747.33     27.19 o 
 -19   1  12      260.15      293.94     19.70 o 
 -17   1  12     2643.49     2665.87     30.21 o 
 -15   1  12      147.42      140.78     12.01 o 
 -13   1  12     7386.36     7643.75     68.16 o 
 -11   1  12       40.16       53.88     12.42 o 
  -9   1  12       63.68      111.28     13.49 o 
  -7   1  12     9332.77     9329.05     77.85 o 
  -5   1  12        9.27       16.00     13.76 o 
  -3   1  12     1401.88     1201.09     39.12 o 
  -1   1  12      275.49      220.41     27.01 o 
   1   1  12      449.10      459.36     29.77 o 
   3   1  12      330.75      402.05     31.87 o 
   5   1  12      285.54      311.50     66.55 o 
 -26   2  12     1726.42     1770.78    125.69 o 
 -24   2  12     1342.77     1251.49     51.95 o 
 -22   2  12     2558.32     2597.81     47.52 o 
 -20   2  12     2049.11     2022.24     60.27 o 
 -18   2  12      825.81      832.76     27.43 o 
 -16   2  12    15408.27    15034.86    122.55 o 
 -14   2  12    17548.40    17319.11    114.23 o 
 -12   2  12    13289.47    12869.25    120.64 o 
 -10   2  12     1299.50     1254.16     25.05 o 
  -8   2  12     1020.90      939.64     22.10 o 
  -6   2  12      858.71      840.32     22.88 o 
  -4   2  12    36985.79    36750.28    278.81 o 
  -2   2  12     2959.54     2742.62     55.95 o 
   0   2  12     2931.81     3002.25     53.41 o 
   2   2  12      173.15      181.85     27.46 o 
   4   2  12      470.51      490.00     40.32 o 
 -25   3  12     2485.08     2554.66     59.30 o 
 -23   3  12     3666.73     3681.02     58.88 o 
 -21   3  12      377.25      395.32     24.58 o 
 -19   3  12      283.77      233.05     20.87 o 
 -17   3  12       62.29       56.00     13.08 o 
 -15   3  12     3459.59     3300.62     37.02 o 
 -13   3  12     2992.85     2686.94     41.35 o 
 -11   3  12      276.77      374.45     21.23 o 
  -9   3  12     2099.51     2158.11     34.58 o 
  -7   3  12     1756.58     1697.54     50.80 o 
  -5   3  12     2502.03     2364.59     36.10 o 
  -3   3  12    12227.63    12076.04     97.03 o 
  -1   3  12       71.06       71.88     21.70 o 
   1   3  12       30.60       51.03     23.77 o 
   3   3  12      254.97      314.25     31.42 o 
 -26   4  12      671.08      716.40     38.28 o 
 -24   4  12     6329.13     6256.21     82.39 o 
 -22   4  12      799.14      802.41     30.70 o 
 -20   4  12      765.52      723.62     41.34 o 
 -18   4  12      127.36      157.04     18.48 o 
 -16   4  12     2916.45     2723.02     76.85 o 
 -14   4  12      474.83      486.27     27.02 o 
 -12   4  12     7087.40     6892.00     74.87 o 
 -10   4  12     3532.91     3495.45     50.73 o 
  -8   4  12    19347.75    19253.99    140.83 o 
  -6   4  12     3662.06     3552.04     40.11 o 
  -4   4  12      588.67      615.37     19.93 o 
  -2   4  12     2439.22     2539.93     41.10 o 
   0   4  12     3153.73     2979.46     53.12 o 
   2   4  12       17.63      -13.32     30.41 o 
   4   4  12     2948.48     3101.59     72.76 o 
 -25   5  12     1029.82     1157.97     41.70 o 
 -23   5  12     2253.52     2327.12     59.57 o 
 -21   5  12       18.79       -2.79     24.38 o 
 -19   5  12     1807.49     1763.70     40.03 o 
 -17   5  12     5485.14     5522.80     66.94 o 
 -15   5  12     6814.27     6667.69     62.83 o 
 -13   5  12    17063.58    17157.11    127.26 o 
 -11   5  12     2136.77     2100.02     37.17 o 
  -9   5  12       22.00       11.22     16.36 o 
  -7   5  12     5250.28     5128.17     55.57 o 
  -5   5  12     9076.18     8921.44     76.79 o 
  -3   5  12     3343.36     3568.73     43.98 o 
  -1   5  12    10376.02     9990.62     96.84 o 
   1   5  12       14.88       28.04     25.66 o 
   3   5  12      351.13      387.22     37.77 o 
 -24   6  12     2401.54     2398.04     60.59 o 
 -22   6  12     2121.86     1903.48     51.41 o 
 -20   6  12      501.27      462.58     27.44 o 
 -18   6  12       37.22       82.85     42.68 o 
 -16   6  12      526.32      479.03     22.19 o 
 -14   6  12      300.03      318.11     18.20 o 
 -12   6  12     2403.56     2285.82     42.62 o 
 -10   6  12       14.43       17.34     16.93 o 
  -8   6  12     1455.26     1541.72     35.72 o 
  -6   6  12     4841.73     4946.99     51.31 o 
  -4   6  12     3155.90     2964.65     39.86 o 
  -2   6  12       21.64       13.10     18.75 o 
   0   6  12        6.13        5.01     21.12 o 
   2   6  12        0.26      -23.54     32.71 o 
 -25   7  12      632.73      764.79     43.83 o 
 -23   7  12      158.41      142.60     31.14 o 
 -21   7  12      106.26       90.52     32.39 o 
 -19   7  12     3467.18     3308.29     54.14 o 
 -17   7  12     4698.62     4536.90     62.38 o 
 -15   7  12    31147.99    30914.18    239.40 o 
 -13   7  12    10816.10    10866.64     97.95 o 
 -11   7  12     5402.85     5433.98     66.38 o 
  -9   7  12      601.40      639.84     25.11 o 
  -7   7  12      101.09      115.00     24.44 o 
  -5   7  12    10608.16     9850.23     94.42 o 
  -3   7  12    14841.79    14857.68    119.35 o 
  -1   7  12     4780.21     5001.44     62.81 o 
   1   7  12      340.15      330.70     30.96 o 
 -24   8  12      318.33      291.39     36.56 o 
 -22   8  12      274.90      285.48     34.10 o 
 -20   8  12      257.92      306.04     28.51 o 
 -18   8  12      429.83      346.76     26.12 o 
 -16   8  12      310.27      315.55     30.61 o 
 -14   8  12      417.34      381.49     24.48 o 
 -12   8  12      292.00      268.65     19.08 o 
 -10   8  12      578.95      510.86     24.61 o 
  -8   8  12      852.11      895.69     31.32 o 
  -6   8  12      490.77      498.79     34.60 o 
  -4   8  12      580.58      484.72     25.04 o 
  -2   8  12     1013.83     1089.93     37.59 o 
   0   8  12      185.25      218.43     27.82 o 
   2   8  12      197.54      203.63     38.46 o 
 -23   9  12       42.19       64.50     38.79 o 
 -21   9  12        4.07      -15.95     31.40 o 
 -19   9  12      736.22      797.70     33.56 o 
 -17   9  12    13885.87    13965.16    154.91 o 
 -15   9  12     5526.17     5393.31     71.26 o 
 -13   9  12     8439.44     8724.79     89.51 o 
 -11   9  12     3652.86     3707.73     58.89 o 
  -9   9  12        0.85       -8.05     20.14 o 
  -7   9  12     1912.18     1752.25     67.49 o 
  -5   9  12     3367.13     3576.67     52.84 o 
  -3   9  12    13770.26    13784.10    142.62 o 
  -1   9  12     5952.24     6090.80     97.62 o 
   1   9  12      656.30      748.12     45.29 o 
 -22  10  12       41.76       79.18     30.46 o 
 -20  10  12     3034.64     2898.25     76.88 o 
 -18  10  12       26.61       15.63     25.36 o 
 -16  10  12      593.51      544.93     39.45 o 
 -14  10  12     3945.86     3794.37     61.04 o 
 -12  10  12      825.07      756.81     29.89 o 
 -10  10  12     2222.08     2162.23     46.08 o 
  -8  10  12      464.79      501.03     28.76 o 
  -6  10  12     3583.03     3536.65     59.97 o 
  -4  10  12     1249.39     1320.48     39.97 o 
  -2  10  12     1674.86     1737.19     57.18 o 
   0  10  12     2820.34     2903.66    122.59 o 
 -19  11  12       98.79       86.99     30.04 o 
 -17  11  12      100.05      113.57     28.78 o 
 -15  11  12     2338.58     2233.95     62.64 o 
 -13  11  12     3823.12     3561.97     88.80 o 
 -11  11  12       32.98       34.52     27.22 o 
  -9  11  12       27.05       18.54     23.87 o 
  -7  11  12     1346.49     1299.55     41.52 o 
  -5  11  12     8066.78     8361.12    157.74 o 
  -3  11  12     1336.46     1311.89     51.71 o 
 -18  12  12     1269.41     1294.48     43.08 o 
 -16  12  12     1113.60     1101.99     40.74 o 
 -14  12  12     4143.56     4175.03     67.62 o 
 -12  12  12      324.68      321.82     36.31 o 
 -10  12  12       92.96       66.12     29.03 o 
  -8  12  12      415.27      495.67     32.02 o 
  -6  12  12      465.03      465.77     33.61 o 
  -4  12  12     1905.65     1864.06     73.20 o 
 -15  13  12       20.12       48.19     28.64 o 
 -13  13  12      398.62      416.40     38.48 o 
 -11  13  12       98.33      106.86     33.86 o 
  -9  13  12      752.62      775.31     44.92 o 
  -7  13  12     1718.66     1859.82     52.72 o 
 -27   1  13      277.93      362.40     78.47 o 
 -25   1  13     3978.35     4110.11    100.02 o 
 -23   1  13     8165.98     8227.26    144.20 o 
 -21   1  13     5852.77     5734.70    114.71 o 
 -19   1  13     1361.62     1387.32     32.27 o 
 -17   1  13        5.71       -3.97     14.97 o 
 -15   1  13      430.50      448.76     16.45 o 
 -13   1  13     5314.04     5095.42     60.07 o 
 -11   1  13     7211.78     7043.38     66.86 o 
  -9   1  13    10116.78     9946.72     86.61 o 
  -7   1  13    16067.59    16177.96    148.00 o 
  -5   1  13       52.53       53.04     26.45 o 
  -3   1  13     9826.05     9029.28    142.06 o 
  -1   1  13    25893.10    25202.24    332.13 o 
   1   1  13     4641.04     4664.55     71.11 o 
   3   1  13      841.02      875.77     40.01 o 
 -26   2  13      195.95      301.61     61.32 o 
 -24   2  13       46.09        1.21     23.53 o 
 -22   2  13       78.08       56.36     20.91 o 
 -20   2  13        5.44       -2.68     17.60 o 
 -18   2  13       64.87       56.92     14.96 o 
 -16   2  13     9995.47    10427.97     83.39 o 
 -14   2  13     3207.70     3385.63     35.39 o 
 -12   2  13     7668.53     8035.05     83.32 o 
 -10   2  13    14924.30    14933.70    123.24 o 
  -8   2  13     2162.82     2323.42     39.19 o 
  -6   2  13        9.39        5.92     16.20 o 
  -4   2  13     5486.03     5345.04     96.30 o 
  -2   2  13      134.25      218.99     25.81 o 
   0   2  13      797.54      767.68     41.27 o 
   2   2  13       53.64       58.94     30.09 o 
 -27   3  13      115.94      154.21     50.57 o 
 -25   3  13      165.44      202.72     38.73 o 
 -23   3  13     2772.28     2772.07     68.25 o 
 -21   3  13     6380.42     6285.27     76.04 o 
 -19   3  13       13.09        8.88      8.50 o 
 -17   3  13      227.52      210.57     15.19 o 
 -15   3  13     1839.32     1765.60     28.28 o 
 -13   3  13    22202.20    22191.99    197.03 o 
 -11   3  13    10994.38    10915.25    105.64 o 
  -9   3  13     5338.20     5110.83     62.20 o 
  -7   3  13     7271.48     7077.03     69.74 o 
  -5   3  13     4109.62     3940.85     48.61 o 
  -3   3  13      549.99      632.78     28.37 o 
  -1   3  13     5906.52     5760.02     76.23 o 
   1   3  13      923.98      931.56     36.90 o 
   3   3  13      297.86      304.05     39.17 o 
 -26   4  13     1349.72     1288.98     44.67 o 
 -24   4  13      766.26      846.70     34.36 o 
 -22   4  13     6368.02     6264.45    106.95 o 
 -20   4  13      281.65      319.13     40.77 o 
 -18   4  13      398.90      423.15     20.48 o 
 -16   4  13     3200.78     3047.91     37.54 o 
 -14   4  13    21676.06    21463.24    187.90 o 
 -12   4  13    24354.71    24560.88    215.73 o 
 -10   4  13    26252.39    25783.57    262.26 o 
  -8   4  13       26.56       75.78     15.51 o 
  -6   4  13     1095.79      943.90     25.47 o 
  -4   4  13     2095.92     2315.50     45.09 o 
  -2   4  13     4109.42     3852.64     59.75 o 
   0   4  13     3799.76     4021.55     64.74 o 
   2   4  13      503.85      580.73     48.10 o 
 -25   5  13     4993.33     4945.52     74.36 o 
 -23   5  13       50.57       76.39     26.16 o 
 -21   5  13      147.17      169.91     24.94 o 
 -19   5  13      777.98      704.31     28.86 o 
 -17   5  13      615.70      641.04     24.00 o 
 -15   5  13     3194.92     3183.88     38.67 o 
 -13   5  13    46421.29    46146.04    389.55 o 
 -11   5  13    24487.51    23440.99    242.36 o 
  -9   5  13       41.79       81.90     18.96 o 
  -7   5  13     2628.29     2386.20     34.59 o 
  -5   5  13       43.92       45.32     15.86 o 
  -3   5  13      189.65      173.68     20.60 o 
  -1   5  13      353.97      432.92     29.63 o 
   1   5  13     2090.40     2326.33     77.05 o 
 -24   6  13     3781.56     3820.57     65.11 o 
 -22   6  13     5301.02     5301.89     83.21 o 
 -20   6  13     1358.90     1360.19     42.34 o 
 -18   6  13     2110.31     2179.32     44.32 o 
 -16   6  13     1137.68     1133.33     29.71 o 
 -14   6  13     1901.94     1863.05     46.81 o 
 -12   6  13      796.79      770.15     31.75 o 
 -10   6  13     3284.30     3023.68     66.89 o 
  -8   6  13     1169.30     1207.79     37.72 o 
  -6   6  13       10.22       41.30     19.02 o 
  -4   6  13     7862.21     7531.80     71.37 o 
  -2   6  13     8214.34     8464.12     87.87 o 
   0   6  13     4742.20     4654.59     84.93 o 
   2   6  13     3008.71     3108.61     74.29 o 
 -25   7  13        2.55       38.25     32.58 o 
 -23   7  13      135.19      117.75     31.62 o 
 -21   7  13      384.27      350.95     29.15 o 
 -19   7  13        1.98       12.34     21.82 o 
 -17   7  13      625.34      635.13     34.13 o 
 -15   7  13       28.93       18.70     17.20 o 
 -13   7  13       97.82       79.18     20.65 o 
 -11   7  13      549.10      468.16     25.76 o 
  -9   7  13     3830.89     3638.07     56.07 o 
  -7   7  13       86.20       97.65     20.02 o 
  -5   7  13      306.82      320.81     23.02 o 
  -3   7  13      407.08      360.99     28.90 o 
  -1   7  13      478.92      588.52     32.17 o 
   1   7  13       61.01       85.82     35.99 o 
 -24   8  13     2298.71     2467.12     65.26 o 
 -22   8  13     4442.02     4488.51     69.07 o 
 -20   8  13     9506.77     9587.43    107.11 o 
 -18   8  13      636.94      693.67     30.47 o 
 -16   8  13       33.18       60.92     23.04 o 
 -14   8  13      116.30      132.12     20.56 o 
 -12   8  13    10576.72    10151.55    106.38 o 
 -10   8  13      457.69      565.62     27.62 o 
  -8   8  13      996.40      963.03     44.22 o 
  -6   8  13     2312.97     2213.51     42.34 o 
  -4   8  13     9995.76     9902.59     99.33 o 
  -2   8  13     7406.57     7827.36    113.80 o 
   0   8  13     3915.14     4068.65     81.80 o 
 -23   9  13       33.42        8.31     35.41 o 
 -21   9  13      556.45      623.15     34.98 o 
 -19   9  13     1651.48     1500.75     45.44 o 
 -17   9  13     2683.63     2717.42     52.56 o 
 -15   9  13     2640.19     2423.17     49.47 o 
 -13   9  13     2026.75     2017.96     38.12 o 
 -11   9  13     2617.36     2628.48     51.25 o 
  -9   9  13     2019.15     2203.28     46.94 o 
  -7   9  13     1942.22     1777.94     46.18 o 
  -5   9  13        3.95       -5.42     22.51 o 
  -3   9  13       10.19       -4.80     30.38 o 
  -1   9  13      582.32      581.97     42.56 o 
 -22  10  13      287.14      332.84     33.69 o 
 -20  10  13     2142.13     2196.52     54.45 o 
 -18  10  13      267.21      295.79     29.83 o 
 -16  10  13     2014.16     1882.81     47.15 o 
 -14  10  13     5466.07     5560.32     86.59 o 
 -12  10  13     4833.43     4895.54     74.54 o 
 -10  10  13     7054.29     7103.85     87.15 o 
  -8  10  13     1519.59     1687.87     45.31 o 
  -6  10  13       18.25      -15.67     25.11 o 
  -4  10  13     2217.46     2163.13     63.51 o 
  -2  10  13     1511.98     1406.30     75.58 o 
 -19  11  13      676.87      687.76     36.92 o 
 -17  11  13      963.75      957.37     38.51 o 
 -15  11  13     5563.29     5477.66     78.72 o 
 -13  11  13     5872.25     5376.77     86.41 o 
 -11  11  13    12874.77    12532.08    138.99 o 
  -9  11  13     1263.10     1222.81     49.57 o 
  -7  11  13       80.52       46.14     28.41 o 
  -5  11  13      394.73      505.43     39.57 o 
 -18  12  13      645.29      652.59     38.19 o 
 -16  12  13     5282.47     5280.19     79.57 o 
 -14  12  13     4054.92     3833.18     77.76 o 
 -12  12  13     4260.78     4337.39     79.42 o 
 -10  12  13     6734.91     6500.92     86.71 o 
  -8  12  13     2187.17     1992.36     52.25 o 
  -6  12  13     1567.79     1585.70     50.92 o 
 -15  13  13      907.78     1097.27     49.17 o 
 -13  13  13      829.95      992.54     45.46 o 
 -11  13  13     4362.40     4672.60     88.06 o 
  -9  13  13      158.67      177.71     36.83 o 
 -26   0  14      509.03      627.03     80.75 o 
 -24   0  14     5807.55     5254.39    155.64 o 
 -22   0  14     5131.90     4786.51    140.16 o 
 -20   0  14     1409.47     1433.44     84.90 o 
 -18   0  14    11101.40    10605.19    115.28 o 
 -16   0  14      320.91      337.37     20.59 o 
 -14   0  14     6502.27     6335.06    101.48 o 
 -12   0  14    27340.13    28007.41    282.61 o 
 -10   0  14     5315.96     5275.29     99.49 o 
  -8   0  14    50619.74    48366.75    833.97 o 
  -6   0  14    32887.93    30612.98    549.96 o 
  -4   0  14      377.01      368.65     52.77 o 
  -2   0  14      482.63      541.66     65.48 o 
   0   0  14     1291.39     1257.42     85.00 o 
   2   0  14     3137.42     3391.09     92.99 o 
 -27   1  14      449.74      423.98     56.94 o 
 -25   1  14       33.57       -2.30     40.80 o 
 -23   1  14        6.74      -28.34     36.30 o 
 -21   1  14        9.93        3.63     22.29 o 
 -19   1  14     5961.98     6139.44     73.44 o 
 -17   1  14     1299.61     1366.60     31.75 o 
 -15   1  14      333.30      361.41     15.52 o 
 -13   1  14     8539.60     8642.50     80.19 o 
 -11   1  14     2988.04     3244.05     41.27 o 
  -9   1  14      245.13      225.64     18.81 o 
  -7   1  14      149.81       81.70     47.64 o 
  -5   1  14     1674.35     1605.83     58.79 o 
  -3   1  14     2038.22     2073.95     77.18 o 
  -1   1  14      399.69      463.79     37.27 o 
   1   1  14      472.52      498.58     41.03 o 
 -26   2  14      411.15      417.50     51.41 o 
 -24   2  14      561.63      642.21     52.35 o 
 -22   2  14     5569.55     5466.26     88.37 o 
 -20   2  14     6847.92     6668.07     75.63 o 
 -18   2  14     6598.09     6511.46     65.07 o 
 -16   2  14       72.77       70.54     14.69 o 
 -14   2  14      955.43      975.28     30.35 o 
 -12   2  14     2750.47     2674.62     38.25 o 
 -10   2  14    40677.21    40461.93    344.81 o 
  -8   2  14     3758.80     3539.55     49.93 o 
  -6   2  14     4042.05     4457.78     90.08 o 
  -4   2  14      271.31      289.80     37.85 o 
  -2   2  14      465.63      493.73     30.19 o 
   0   2  14     1807.31     1898.93     93.09 o 
 -27   3  14       71.47      114.82     46.18 o 
 -25   3  14       48.35       74.92     26.11 o 
 -23   3  14      728.44      807.85     31.75 o 
 -21   3  14     2853.60     2901.01     49.49 o 
 -19   3  14     2531.63     2482.19     38.31 o 
 -17   3  14     1686.03     1710.46     29.76 o 
 -15   3  14       13.61       13.04     14.19 o 
 -13   3  14      772.07      696.01     27.57 o 
 -11   3  14       68.49       64.99     18.17 o 
  -9   3  14     5690.38     5339.67     65.64 o 
  -7   3  14      330.06      300.49     21.38 o 
  -5   3  14     1164.78     1247.12     39.43 o 
  -3   3  14     2864.39     2767.14     72.99 o 
  -1   3  14     2338.87     2293.85     57.40 o 
   1   3  14     5928.72     5889.85     85.00 o 
 -26   4  14       33.31       12.26     33.92 o 
 -24   4  14      122.30      154.54     27.20 o 
 -22   4  14     2394.64     2412.89     48.66 o 
 -20   4  14     1270.26     1385.84     42.04 o 
 -18   4  14     5024.61     4931.20     51.55 o 
 -16   4  14     2698.11     2617.20     38.99 o 
 -14   4  14     1772.06     1836.43     38.16 o 
 -12   4  14     1928.00     1867.56     45.54 o 
 -10   4  14      278.19      295.97     21.42 o 
  -8   4  14      114.50      134.80     14.61 o 
  -6   4  14      840.38      750.76     22.94 o 
  -4   4  14       91.26       46.09     22.63 o 
  -2   4  14     5442.18     5342.21     75.61 o 
   0   4  14     6312.26     6260.37     85.94 o 
 -25   5  14      936.41      965.18     37.63 o 
 -23   5  14     1296.52     1332.16     41.09 o 
 -21   5  14     5067.26     5083.27     68.83 o 
 -19   5  14     8704.36     8454.83     91.41 o 
 -17   5  14      189.09      187.40     17.14 o 
 -15   5  14      545.21      568.90     25.83 o 
 -13   5  14     2173.64     2149.06     40.55 o 
 -11   5  14    13383.94    13010.94    148.24 o 
  -9   5  14     4732.14     5077.67     59.26 o 
  -7   5  14     7461.66     7004.05     73.98 o 
  -5   5  14       26.86       69.40     17.94 o 
  -3   5  14      165.86      146.85     25.48 o 
  -1   5  14     3405.05     3584.00     63.56 o 
 -26   6  14      144.94      145.87     31.50 o 
 -24   6  14      249.41      235.47     28.81 o 
 -22   6  14      734.16      676.86     31.25 o 
 -20   6  14      382.11      385.18     24.39 o 
 -18   6  14     4221.91     4273.65     54.62 o 
 -16   6  14      439.71      469.92     19.96 o 
 -14   6  14        3.89       -2.83     18.05 o 
 -12   6  14     2125.53     2102.08     49.27 o 
 -10   6  14      919.61      847.57     30.39 o 
  -8   6  14     1076.50      943.15     33.09 o 
  -6   6  14       19.78        4.84     19.51 o 
  -4   6  14      767.16      730.57     32.51 o 
  -2   6  14     2945.69     3022.46     57.62 o 
   0   6  14     2704.72     2734.87     68.34 o 
 -25   7  14      633.69      606.74     54.25 o 
 -23   7  14      331.99      379.91     35.98 o 
 -21   7  14    11284.74    10973.12    118.02 o 
 -19   7  14     3312.25     3454.71     56.09 o 
 -17   7  14      325.46      329.91     23.00 o 
 -15   7  14       27.73       29.28     18.33 o 
 -13   7  14      757.33      963.83     38.23 o 
 -11   7  14    16915.98    15919.55    153.15 o 
  -9   7  14    29897.92    29594.22    261.88 o 
  -7   7  14     9234.91     9481.95     94.39 o 
  -5   7  14     2206.68     2133.85     49.04 o 
  -3   7  14      304.10      312.87     30.62 o 
  -1   7  14       81.74       89.47     86.27 o 
 -24   8  14      709.54      619.05     42.56 o 
 -22   8  14      236.68      228.08     29.52 o 
 -20   8  14     1585.62     1542.20     44.16 o 
 -18   8  14      452.54      464.06     31.18 o 
 -16   8  14       63.19       42.90     37.59 o 
 -14   8  14       43.53       77.55     22.23 o 
 -12   8  14       10.64       43.85     21.56 o 
 -10   8  14      979.66      821.78     32.51 o 
  -8   8  14      163.85      179.91     22.49 o 
  -6   8  14     1795.62     1792.49     41.61 o 
  -4   8  14      213.65      190.78     30.03 o 
  -2   8  14      581.57      582.23     42.99 o 
 -23   9  14     7134.36     7290.75    112.98 o 
 -21   9  14     1043.46     1185.20     40.88 o 
 -19   9  14     1584.86     1675.23     46.11 o 
 -17   9  14     2536.73     2472.35     90.89 o 
 -15   9  14      414.49      491.97     40.73 o 
 -13   9  14     6931.27     6446.83     71.12 o 
 -11   9  14     2416.05     2624.94     51.50 o 
  -9   9  14    16264.76    15840.33    160.54 o 
  -7   9  14    12299.69    12674.09    124.77 o 
  -5   9  14      588.87      662.00     30.90 o 
  -3   9  14       86.79       92.21     36.88 o 
 -22  10  14       22.03       42.44     29.44 o 
 -20  10  14     3331.51     3533.83     64.51 o 
 -18  10  14     2649.88     2605.19    100.05 o 
 -16  10  14        5.63       -3.64     34.44 o 
 -14  10  14      254.86      304.95     31.94 o 
 -12  10  14      338.44      408.53     40.13 o 
 -10  10  14       30.96       48.07     24.62 o 
  -8  10  14      728.55      682.73     34.89 o 
  -6  10  14     5475.88     5830.59     74.05 o 
  -4  10  14      670.78      611.21     42.82 o 
 -19  11  14     3128.83     3114.92     61.65 o 
 -17  11  14      676.28      701.27     36.85 o 
 -15  11  14       34.21       47.44     30.79 o 
 -13  11  14      287.19      265.81     34.31 o 
 -11  11  14     3773.83     3910.94     82.58 o 
  -9  11  14      557.17      563.19     54.44 o 
  -7  11  14      230.53      195.20     28.21 o 
 -18  12  14      237.50      329.08     33.53 o 
 -16  12  14      612.14      652.30     42.23 o 
 -14  12  14     1347.97     1530.62     54.92 o 
 -12  12  14      375.83      336.52     44.88 o 
 -10  12  14      790.10      777.50     45.91 o 
  -8  12  14     3218.45     3378.52     75.92 o 
 -27   1  15     1435.44     1494.96    173.51 o 
 -25   1  15      356.14      352.29     61.60 o 
 -23   1  15       63.46      100.43     71.45 o 
 -21   1  15     1885.34     1891.05     76.64 o 
 -19   1  15     4003.25     4065.27     55.23 o 
 -17   1  15     2898.78     2751.77     55.46 o 
 -15   1  15    14832.86    14658.87    125.17 o 
 -13   1  15     9812.06     9912.94     90.18 o 
 -11   1  15      163.50      143.29     19.14 o 
  -9   1  15     7373.40     7361.10    123.83 o 
  -7   1  15    17049.03    16400.91    228.41 o 
  -5   1  15     3875.80     3968.26     93.92 o 
  -3   1  15      419.19      516.42     47.94 o 
  -1   1  15     2032.88     2008.71    118.03 o 
 -26   2  15      151.00      119.30     43.74 o 
 -24   2  15      197.53      236.82     41.14 o 
 -22   2  15     4360.77     4450.86     71.76 o 
 -20   2  15     3831.81     3998.89     49.56 o 
 -18   2  15     1587.13     1587.72     53.95 o 
 -16   2  15     3429.79     3270.15     42.57 o 
 -14   2  15     1835.06     1827.31     41.13 o 
 -12   2  15     1139.40     1032.30     35.81 o 
 -10   2  15       45.22       58.84     18.20 o 
  -8   2  15      561.55      650.91     41.33 o 
  -6   2  15     3074.66     2868.05     75.86 o 
  -4   2  15     1404.90     1372.30     48.94 o 
  -2   2  15      595.29      640.52     48.33 o 
   0   2  15       93.48       98.28     37.01 o 
 -27   3  15     4144.10     4191.06    111.54 o 
 -25   3  15      102.68       32.13     48.05 o 
 -23   3  15       84.58       71.26     23.34 o 
 -21   3  15      706.17      671.56     27.00 o 
 -19   3  15     6453.98     6523.90     68.69 o 
 -17   3  15    13156.91    12650.64    144.24 o 
 -15   3  15     2878.60     2826.92     45.81 o 
 -13   3  15     2352.60     2223.00     37.10 o 
 -11   3  15     2456.61     2393.30     60.64 o 
  -9   3  15     1871.76     2018.77     41.76 o 
  -7   3  15    12442.25    11764.86    215.44 o 
  -5   3  15     3457.88     3525.81     86.88 o 
  -3   3  15      590.73      581.12     33.61 o 
  -1   3  15        1.93      -13.35     28.86 o 
 -26   4  15       45.10       22.53     32.71 o 
 -24   4  15      490.47      488.59     30.47 o 
 -22   4  15     1450.67     1487.55     40.40 o 
 -20   4  15     8362.74     8165.34     90.78 o 
 -18   4  15    13228.21    13382.25    106.60 o 
 -16   4  15    12971.35    12830.29    111.46 o 
 -14   4  15      445.31      464.88     46.51 o 
 -12   4  15     4720.77     4400.88     60.93 o 
 -10   4  15     2696.69     2836.40     51.44 o 
  -8   4  15     8848.30     8439.04     93.98 o 
  -6   4  15     8052.63     8130.58    127.00 o 
  -4   4  15     1421.32     1457.40     45.07 o 
  -2   4  15      365.09      317.99     36.96 o 
 -25   5  15      692.95      613.29     34.14 o 
 -23   5  15      835.74      802.24     44.49 o 
 -21   5  15     1364.68     1343.00     39.51 o 
 -19   5  15    17165.96    17042.95    144.72 o 
 -17   5  15    15629.40    15220.75    129.75 o 
 -15   5  15     1121.47     1014.76     32.69 o 
 -13   5  15      493.17      613.78     29.84 o 
 -11   5  15       38.51       24.27     19.68 o 
  -9   5  15     2605.56     2428.67     42.28 o 
  -7   5  15     2701.29     2834.33     46.63 o 
  -5   5  15     5646.05     5788.56     91.31 o 
  -3   5  15      954.14      903.09     40.64 o 
  -1   5  15      356.14      390.13     40.85 o 
 -26   6  15     1085.76     1097.18     53.23 o 
 -24   6  15      282.58      290.55     35.37 o 
 -22   6  15      623.44      651.65     31.49 o 
 -20   6  15      490.44      520.02     26.41 o 
 -18   6  15     1499.29     1509.49     39.82 o 
 -16   6  15     4705.41     4506.15     55.40 o 
 -14   6  15      966.67     1009.62     40.66 o 
 -12   6  15      321.26      283.69     29.22 o 
 -10   6  15     3415.42     3196.19     47.96 o 
  -8   6  15     8525.04     8576.08     87.49 o 
  -6   6  15     6428.30     6207.29     72.06 o 
  -4   6  15     1049.37     1124.85     46.49 o 
  -2   6  15        8.48        3.11     33.50 o 
 -25   7  15        0.83       22.11     29.32 o 
 -23   7  15       15.27      -46.23     32.61 o 
 -21   7  15       73.45       42.79     22.71 o 
 -19   7  15      174.99      174.54     23.85 o 
 -17   7  15     2057.96     1884.18     44.03 o 
 -15   7  15     4052.94     3880.31     75.60 o 
 -13   7  15      297.83      390.96     42.38 o 
 -11   7  15        9.52        3.55     22.72 o 
  -9   7  15        5.63       43.59     20.86 o 
  -7   7  15       58.16      110.03     22.77 o 
  -5   7  15      104.31       83.49     23.99 o 
  -3   7  15      709.26      685.15     45.23 o 
 -24   8  15      307.30      301.58     33.88 o 
 -22   8  15      140.30       97.17     26.70 o 
 -20   8  15      297.82      312.55     26.15 o 
 -18   8  15     8014.74     7888.12     83.58 o 
 -16   8  15      492.23      547.16     34.84 o 
 -14   8  15     1954.04     1860.65     52.84 o 
 -12   8  15      401.65      380.63     28.53 o 
 -10   8  15     8583.47     8291.50    136.16 o 
  -8   8  15     3153.95     3394.50     55.98 o 
  -6   8  15     2054.07     2110.58     46.88 o 
  -4   8  15     2749.13     2965.59     61.97 o 
 -23   9  15     2046.69     2166.20     55.06 o 
 -21   9  15      387.74      457.38     32.22 o 
 -19   9  15     1607.17     1649.89     46.83 o 
 -17   9  15      758.55      733.93     40.49 o 
 -15   9  15      241.58      293.41     32.38 o 
 -13   9  15      463.12      420.05     33.56 o 
 -11   9  15      942.56      806.67     33.45 o 
  -9   9  15      367.08      321.71     26.80 o 
  -7   9  15       26.93       16.59     27.90 o 
  -5   9  15     1201.44     1275.43     70.07 o 
 -20  10  15     4114.25     4297.17     71.94 o 
 -18  10  15     2461.44     2576.86     56.96 o 
 -16  10  15     2723.00     2861.04     65.73 o 
 -14  10  15     3326.32     3409.97     77.61 o 
 -12  10  15        4.46        8.54     25.11 o 
 -10  10  15     4653.96     4665.93     85.04 o 
  -8  10  15     1676.36     1628.41     45.02 o 
  -6  10  15     7082.38     7857.70     91.21 o 
 -19  11  15     3422.23     3361.08     66.00 o 
 -17  11  15     4071.98     4062.39     86.89 o 
 -15  11  15      354.73      371.01     37.80 o 
 -13  11  15      111.01       93.28     32.15 o 
 -11  11  15     3328.65     3505.96     65.21 o 
  -9  11  15      868.88      750.41     38.69 o 
 -16  12  15     3047.18     2876.29     69.25 o 
 -14  12  15      365.66      380.91     66.81 o 
 -12  12  15      149.57      164.93     37.79 o 
 -28   0  16     1059.85     1239.87     96.35 o 
 -26   0  16      159.06      245.95     71.35 o 
 -24   0  16      491.69      491.93     64.31 o 
 -22   0  16       15.49       48.40     45.99 o 
 -20   0  16     1317.22     1256.52     52.76 o 
 -18   0  16    29045.23    28937.60    365.40 o 
 -16   0  16     6846.51     6650.34    113.96 o 
 -14   0  16    31581.49    30795.61    382.59 o 
 -12   0  16    33438.13    32132.20    535.96 o 
 -10   0  16      362.60      308.86     48.97 o 
  -8   0  16     2759.67     2537.43    104.75 o 
  -6   0  16     7465.65     7060.29    178.42 o 
  -4   0  16     4642.42     4648.01    144.97 o 
  -2   0  16     2414.83     2934.32    128.28 o 
 -27   1  16      218.52      214.93     50.10 o 
 -25   1  16     3433.85     3284.30     89.07 o 
 -23   1  16      411.43      415.39     45.37 o 
 -21   1  16     1621.34     1661.09     50.16 o 
 -19   1  16     3499.16     3470.66     63.16 o 
 -17   1  16     1642.58     1684.55     32.94 o 
 -15   1  16       45.68       80.49     17.45 o 
 -13   1  16      510.33      475.01     20.68 o 
 -11   1  16      495.71      474.24     29.27 o 
  -9   1  16      926.26     1056.72     51.51 o 
  -7   1  16      999.41      998.34     48.76 o 
  -5   1  16      106.15      103.22     39.25 o 
  -3   1  16      393.52      402.38     37.73 o 
 -26   2  16     2194.43     2126.79     80.94 o 
 -24   2  16     2445.80     2404.06    205.71 o 
 -22   2  16      436.02      515.20     33.89 o 
 -20   2  16      855.92      854.41     32.71 o 
 -18   2  16     3175.03     3081.50     48.22 o 
 -16   2  16    24064.03    23972.88    193.69 o 
 -14   2  16     4410.48     4229.82     51.24 o 
 -12   2  16     1978.77     2080.67     41.76 o 
 -10   2  16       82.48       56.12     30.97 o 
  -8   2  16      503.93      519.77     40.83 o 
  -6   2  16     4049.98     4038.42     93.34 o 
  -4   2  16     4549.83     4472.98    202.94 o 
  -2   2  16     2768.05     3206.00     75.06 o 
 -27   3  16     2817.25     2961.44     96.70 o 
 -25   3  16     1335.43     1369.63     65.21 o 
 -23   3  16     1364.60     1416.73     47.89 o 
 -21   3  16      565.62      536.50     24.11 o 
 -19   3  16      176.87      167.07     19.09 o 
 -17   3  16       51.36       70.39     18.04 o 
 -15   3  16     2907.96     2828.77     58.66 o 
 -13   3  16     1009.15      976.60     32.32 o 
 -11   3  16      282.81      345.04     23.96 o 
  -9   3  16     2836.74     2574.71    119.72 o 
  -7   3  16     2531.12     2486.95    113.11 o 
  -5   3  16     5408.77     5518.13    102.52 o 
  -3   3  16     2072.54     1965.52     61.20 o 
 -26   4  16      966.21     1068.82     65.61 o 
 -24   4  16     4564.38     4515.29     79.31 o 
 -22   4  16     2316.81     2171.94     54.94 o 
 -20   4  16      627.17      653.97     23.35 o 
 -18   4  16     1077.06     1070.31     32.92 o 
 -16   4  16      501.97      488.23     33.77 o 
 -14   4  16     1096.38     1123.04     42.13 o 
 -12   4  16      539.13      481.63     26.55 o 
 -10   4  16      985.72      929.26     43.93 o 
  -8   4  16     2624.31     2529.90     81.83 o 
  -6   4  16     7040.77     6975.81    129.62 o 
  -4   4  16     1850.73     1955.29     51.32 o 
 -25   5  16     2892.33     3055.89     59.36 o 
 -23   5  16      625.74      671.26     31.86 o 
 -21   5  16     2481.86     2436.80     46.59 o 
 -19   5  16     2017.19     2047.00     39.50 o 
 -17   5  16     5913.35     5841.85     65.05 o 
 -15   5  16     4299.14     4472.16     73.50 o 
 -13   5  16     8203.68     7652.77    102.89 o 
 -11   5  16      188.48      136.27     23.32 o 
  -9   5  16      897.59      900.30     32.62 o 
  -7   5  16     2134.63     2327.63     59.75 o 
  -5   5  16     2575.08     2449.74     64.34 o 
  -3   5  16     5322.98     5327.74    100.05 o 
 -26   6  16      812.51      837.86     41.44 o 
 -24   6  16     1776.31     1742.46     49.18 o 
 -22   6  16      484.51      477.76     28.15 o 
 -20   6  16      511.04      497.81     30.43 o 
 -18   6  16     1275.31     1239.05     49.72 o 
 -16   6  16      741.68      708.24     29.30 o 
 -14   6  16     1916.19     1767.86     50.63 o 
 -12   6  16        6.16       10.43     23.75 o 
 -10   6  16      335.61      345.29     27.38 o 
  -8   6  16     1454.11     1497.68     40.17 o 
  -6   6  16     4686.76     4595.04     84.50 o 
  -4   6  16      438.10      445.15     42.42 o 
 -25   7  16      784.84      935.76     40.87 o 
 -23   7  16       13.68      -32.63     25.49 o 
 -21   7  16      553.46      535.47     28.83 o 
 -19   7  16     1073.77     1201.86     40.25 o 
 -17   7  16    10798.63    10310.31    112.38 o 
 -15   7  16    27827.51    27787.19    292.20 o 
 -13   7  16    10193.41    10375.64    131.88 o 
 -11   7  16     1614.19     1537.54     39.00 o 
  -9   7  16       40.49       38.15     22.12 o 
  -7   7  16      434.10      417.40     28.43 o 
  -5   7  16     3911.89     4275.93     82.91 o 
 -24   8  16        0.65       24.01     29.71 o 
 -22   8  16       53.98       61.82     26.90 o 
 -20   8  16      583.10      645.41     30.05 o 
 -18   8  16      783.87      873.92     40.77 o 
 -16   8  16      249.89      243.58     27.05 o 
 -14   8  16      342.31      360.30     34.08 o 
 -12   8  16     1608.19     1495.15     51.91 o 
 -10   8  16     1334.76     1238.81     43.71 o 
  -8   8  16      402.12      352.97     30.43 o 
  -6   8  16     1223.92     1233.88     38.53 o 
 -23   9  16      242.14      257.96     32.95 o 
 -21   9  16      101.50      113.30     27.32 o 
 -19   9  16     4590.74     4422.59     80.09 o 
 -17   9  16     3557.54     3884.88     76.03 o 
 -15   9  16    10957.69    10685.18    117.44 o 
 -13   9  16     7135.66     7310.83    207.46 o 
 -11   9  16      807.47      779.22     37.22 o 
  -9   9  16       15.84       34.63     26.20 o 
  -7   9  16     6684.71     7061.58     92.53 o 
 -20  10  16       40.05       42.02     30.24 o 
 -18  10  16       18.11        5.49     30.90 o 
 -16  10  16       46.82       34.10     32.25 o 
 -14  10  16       83.52       67.70     27.27 o 
 -12  10  16     4354.28     4504.91     70.95 o 
 -10  10  16      231.36      202.00     28.60 o 
 -17  11  16     2056.68     2161.56     63.91 o 
 -15  11  16      277.92      326.67     37.51 o 
 -13  11  16       37.78       42.79     42.73 o 
 -11  11  16       74.67       59.71     33.73 o 
 -27   1  17     1208.11     1336.70     70.43 o 
 -25   1  17     2625.07     2682.75    120.34 o 
 -23   1  17     3716.30     3728.11    140.26 o 
 -21   1  17     9551.65     9436.57    159.69 o 
 -19   1  17     4010.07     3874.26     59.08 o 
 -17   1  17     1775.89     1752.79     33.98 o 
 -15   1  17     3809.34     3856.60     58.25 o 
 -13   1  17    10683.13    10567.21    109.94 o 
 -11   1  17     1622.35     1779.47     78.26 o 
  -9   1  17       49.21       22.83     35.62 o 
  -7   1  17     3375.38     3303.69     86.48 o 
  -5   1  17     3808.70     3722.91    112.21 o 
 -26   2  17      444.76      467.18     54.55 o 
 -24   2  17      600.21      600.46     49.33 o 
 -22   2  17      321.37      286.06     31.36 o 
 -20   2  17      265.41      271.39     29.20 o 
 -18   2  17     1924.33     1866.55     35.88 o 
 -16   2  17      487.95      460.36     22.69 o 
 -14   2  17     4700.95     4922.68     66.34 o 
 -12   2  17     6254.51     6118.11     89.99 o 
 -10   2  17     1356.14     1312.56     57.28 o 
  -8   2  17     2981.72     2766.46     79.35 o 
  -6   2  17      695.55      629.54     63.04 o 
  -4   2  17      789.09      936.45     56.31 o 
 -27   3  17      825.80      808.19     62.80 o 
 -25   3  17      840.54      895.32     59.68 o 
 -23   3  17     4734.29     4523.59    132.03 o 
 -21   3  17     1600.99     1555.00     40.45 o 
 -19   3  17     1721.85     1641.45     35.59 o 
 -17   3  17     4662.84     4653.55     55.58 o 
 -15   3  17     3594.05     3656.13     56.82 o 
 -13   3  17     7367.00     7127.85     84.39 o 
 -11   3  17    11592.11    11203.61    173.68 o 
  -9   3  17     1319.99     1236.54     59.93 o 
  -7   3  17      182.73      180.12     40.42 o 
  -5   3  17       78.26       72.28     35.66 o 
 -26   4  17     2368.65     2482.24    105.15 o 
 -24   4  17     3749.62     3734.00     70.36 o 
 -22   4  17     2958.48     3073.73     53.41 o 
 -20   4  17      520.95      475.67     24.48 o 
 -18   4  17     8078.06     7904.03     79.87 o 
 -16   4  17     2722.34     2894.46     65.79 o 
 -14   4  17     8902.91     8658.53     98.55 o 
 -12   4  17     9445.83     9232.23    103.33 o 
 -10   4  17     2522.97     2560.22     77.67 o 
  -8   4  17      600.00      620.63     88.50 o 
  -6   4  17     2327.29     2486.90     84.66 o 
 -25   5  17     2765.92     2777.67     57.46 o 
 -23   5  17     4829.41     4963.40     70.58 o 
 -21   5  17     2859.73     2710.61     75.68 o 
 -19   5  17     3562.10     3596.60     50.96 o 
 -17   5  17     1843.14     1836.17     43.43 o 
 -15   5  17     5167.00     4994.70     89.01 o 
 -13   5  17     2614.62     2681.90     51.74 o 
 -11   5  17    10933.06    10868.19    118.10 o 
  -9   5  17     2443.38     2367.85     74.00 o 
  -7   5  17      686.46      840.20     52.67 o 
  -5   5  17     1991.49     1866.63     64.05 o 
 -24   6  17      409.39      519.77     32.59 o 
 -22   6  17     3810.05     3795.57     81.54 o 
 -20   6  17     4208.94     4257.58     64.80 o 
 -18   6  17      365.81      371.15     27.55 o 
 -16   6  17     2572.31     2558.77     74.38 o 
 -14   6  17     2875.78     2957.17     64.27 o 
 -12   6  17     4710.12     4641.58     69.39 o 
 -10   6  17     1253.91     1257.05     41.82 o 
  -8   6  17      767.12      662.89     42.13 o 
  -6   6  17     1342.52     1332.22     53.88 o 
 -23   7  17      429.22      357.35     30.22 o 
 -21   7  17      977.82      998.43     44.03 o 
 -19   7  17       67.58       75.71     29.31 o 
 -17   7  17       90.71       52.30     25.33 o 
 -15   7  17      461.56      471.05     44.37 o 
 -13   7  17      348.53      399.98     30.97 o 
 -11   7  17       58.52       37.20     26.82 o 
  -9   7  17      671.77      603.32     30.86 o 
  -7   7  17     1084.16     1077.63     49.87 o 
 -22   8  17     1078.00     1095.33     36.24 o 
 -20   8  17     1311.62     1256.85     81.10 o 
 -18   8  17       77.39       69.06     30.61 o 
 -16   8  17     2947.07     2876.29     61.17 o 
 -14   8  17     1428.48     1628.54     61.03 o 
 -12   8  17      804.52      820.27     49.96 o 
 -10   8  17      493.48      603.71     31.24 o 
  -8   8  17      311.08      282.34     29.06 o 
 -21   9  17        7.59      -41.90     32.12 o 
 -19   9  17       11.64        6.21     32.67 o 
 -17   9  17     3792.05     3586.04     74.32 o 
 -15   9  17     1059.48     1076.02    114.41 o 
 -13   9  17      762.56      750.20     42.78 o 
 -11   9  17     1917.56     1894.10     47.33 o 
 -18  10  17       20.90        3.40     34.77 o 
 -16  10  17     3064.25     3114.41     82.70 o 
 -14  10  17     3900.43     3851.71     80.89 o 
 -12  10  17     7127.88     7990.64    102.86 o 
 -26   0  18      348.11      323.99     72.49 o 
 -24   0  18     8693.94     8872.78    273.41 o 
 -22   0  18     1600.51     1642.97     66.49 o 
 -20   0  18    19487.93    19104.77    258.72 o 
 -18   0  18    11468.60    10974.71    165.02 o 
 -16   0  18     3464.92     3515.76     77.73 o 
 -14   0  18     4488.76     4396.97    132.16 o 
 -12   0  18    16760.25    15716.37    319.11 o 
 -10   0  18    13788.87    13413.44    285.79 o 
  -8   0  18     6725.17     6834.33    185.41 o 
  -6   0  18      390.19      488.96     77.28 o 
 -27   1  18      213.16      280.75     53.23 o 
 -25   1  18     1998.54     1936.52     95.67 o 
 -23   1  18     1643.28     1634.69     54.30 o 
 -21   1  18      617.11      623.60     30.63 o 
 -19   1  18       61.28       48.74     24.24 o 
 -17   1  18      617.80      648.81     29.42 o 
 -15   1  18       58.92       55.28     22.18 o 
 -13   1  18        6.02       22.01     54.90 o 
 -11   1  18       15.49       21.08     36.39 o 
  -9   1  18      154.34      163.89     41.14 o 
  -7   1  18     1159.12     1255.76     62.54 o 
 -26   2  18      393.38      411.79     53.24 o 
 -24   2  18     1597.52     1690.17     71.02 o 
 -22   2  18     9719.93     9554.41    125.24 o 
 -20   2  18     2782.31     2782.97     51.88 o 
 -18   2  18      126.40      123.14     22.82 o 
 -16   2  18       49.07       75.49     23.58 o 
 -14   2  18     1097.26     1179.76     36.93 o 
 -12   2  18     6418.84     6512.17    121.17 o 
 -10   2  18     4985.48     4773.49    103.64 o 
  -8   2  18     5089.21     5379.13    112.81 o 
  -6   2  18      345.69      340.05     64.31 o 
 -27   3  18       33.01      -52.77     70.35 o 
 -25   3  18      312.28      296.35     48.23 o 
 -23   3  18       75.60       79.96     40.59 o 
 -21   3  18     4066.12     4078.85     74.18 o 
 -19   3  18       78.09       55.93     26.86 o 
 -17   3  18        0.72       10.97     22.33 o 
 -15   3  18      665.49      661.38     31.07 o 
 -13   3  18      121.34       85.66     29.23 o 
 -11   3  18     3254.73     3150.54     93.71 o 
  -9   3  18      943.70      927.75     55.16 o 
  -7   3  18      477.78      439.35     62.07 o 
 -26   4  18       59.58       90.79     70.42 o 
 -24   4  18     3521.52     3790.00    120.76 o 
 -22   4  18      193.16      164.10     28.65 o 
 -20   4  18      911.47      886.33     29.11 o 
 -18   4  18     1674.86     1701.36     42.60 o 
 -16   4  18       30.06       30.80     24.37 o 
 -14   4  18     1651.36     1700.79     45.64 o 
 -12   4  18     4545.09     4833.07    159.28 o 
 -10   4  18       65.95       61.66     38.41 o 
  -8   4  18      523.13      596.89     66.71 o 
 -25   5  18     1154.87     1274.22     67.42 o 
 -23   5  18     4584.18     4511.51    129.87 o 
 -21   5  18      956.31     1069.85     37.58 o 
 -19   5  18     3477.92     3297.08     56.04 o 
 -17   5  18       28.85       95.86     29.94 o 
 -15   5  18     2363.95     2283.62     50.42 o 
 -13   5  18     3128.87     3331.18     58.71 o 
 -11   5  18     1642.62     1642.26     90.22 o 
  -9   5  18     4990.20     5080.47    112.05 o 
  -7   5  18     1117.20     1306.15     65.36 o 
 -24   6  18      579.63      576.62     34.78 o 
 -22   6  18      881.10      910.04     66.45 o 
 -20   6  18      281.22      307.57     33.17 o 
 -18   6  18       33.04       22.83     24.82 o 
 -16   6  18       14.71       15.77     28.80 o 
 -14   6  18        4.17      -12.42     25.86 o 
 -12   6  18     3054.66     3128.61     60.23 o 
 -10   6  18       27.63       64.01     60.49 o 
  -8   6  18      810.41      828.24     59.76 o 
 -23   7  18     4514.95     4467.24     64.46 o 
 -21   7  18    10717.55    10797.18    138.04 o 
 -19   7  18     4573.42     4641.59     82.14 o 
 -17   7  18      503.30      518.29     33.46 o 
 -15   7  18      753.98      846.68     49.04 o 
 -13   7  18     3085.74     3082.50     61.43 o 
 -11   7  18     7027.72     7096.18    101.45 o 
  -9   7  18     9233.73     9234.14    164.10 o 
 -22   8  18      286.10      294.39     37.74 o 
 -20   8  18       37.05        7.50     47.04 o 
 -18   8  18       39.64       86.53     39.74 o 
 -16   8  18      537.41      492.06     63.91 o 
 -14   8  18      681.79      616.14     36.22 o 
 -12   8  18      278.03      374.35     35.39 o 
 -19   9  18     3924.78     4209.14     81.11 o 
 -17   9  18       65.87       46.46     31.16 o 
 -15   9  18      364.70      393.74     40.74 o 
 -13   9  18     6454.72     6936.76     94.79 o 
 -27   1  19     5887.45     5810.98    125.81 o 
 -25   1  19     1422.68     1371.39     65.41 o 
 -23   1  19      256.72      249.21     29.94 o 
 -21   1  19      917.28     1014.09     43.17 o 
 -19   1  19     5377.97     5452.60     91.41 o 
 -17   1  19     3311.91     3448.27     68.07 o 
 -15   1  19      273.65      149.33     40.55 o 
 -13   1  19     3347.92     3235.91     85.41 o 
 -11   1  19     2338.81     2292.84     77.27 o 
  -9   1  19     5686.12     5759.69    122.27 o 
 -26   2  19      164.20      166.80     46.35 o 
 -24   2  19     3301.91     3251.70     90.44 o 
 -22   2  19      768.18      782.89     34.47 o 
 -20   2  19     1607.68     1672.77     44.98 o 
 -18   2  19     5756.38     5635.29    120.03 o 
 -16   2  19     1451.44     1472.89     44.86 o 
 -14   2  19      351.97      342.43     42.45 o 
 -12   2  19      148.81      150.89     42.98 o 
 -10   2  19      841.63      959.98     59.69 o 
  -8   2  19     1740.42     1896.54    206.30 o 
 -25   3  19     1639.66     1639.35    132.68 o 
 -23   3  19     1815.67     1842.94     57.72 o 
 -21   3  19     5218.26     5214.15     86.03 o 
 -19   3  19     3679.84     3628.37     52.99 o 
 -17   3  19     9113.00     9044.17    149.05 o 
 -15   3  19     1089.21     1060.78     42.07 o 
 -13   3  19        4.55       21.86     36.58 o 
 -11   3  19     1267.31     1316.27     64.15 o 
  -9   3  19     2228.58     2124.63     77.49 o 
 -26   4  19      553.75      556.83     57.75 o 
 -24   4  19     5558.54     5479.92    116.19 o 
 -22   4  19      879.01      925.18     42.90 o 
 -20   4  19     5433.79     5653.36     75.47 o 
 -18   4  19     5287.70     5288.67     86.09 o 
 -16   4  19     1131.85     1191.40     40.92 o 
 -14   4  19      509.84      460.22     46.77 o 
 -12   4  19     3926.22     4114.72     97.86 o 
 -10   4  19     2968.14     2983.50     86.68 o 
 -25   5  19     2752.87     2824.36    252.42 o 
 -23   5  19     1475.63     1491.43     56.44 o 
 -21   5  19     3784.75     3694.81     74.67 o 
 -19   5  19     1004.75     1024.62     35.38 o 
 -17   5  19     5799.53     5748.74     80.84 o 
 -15   5  19     1376.95     1362.56     44.20 o 
 -13   5  19     1213.90     1308.50     64.61 o 
 -11   5  19      458.54      421.33     51.95 o 
 -24   6  19     1226.98     1251.10     48.31 o 
 -22   6  19     1748.01     1875.34     58.65 o 
 -20   6  19     3885.59     4041.07     76.23 o 
 -18   6  19     1978.58     1931.40     49.05 o 
 -16   6  19      652.49      625.80     35.21 o 
 -14   6  19       70.00       69.87     27.79 o 
 -12   6  19     1647.96     1655.26     82.41 o 
 -23   7  19      146.00      144.61     38.03 o 
 -21   7  19       38.19       10.85     33.27 o 
 -19   7  19       71.32       58.27     33.39 o 
 -17   7  19      703.85      754.32     42.20 o 
 -15   7  19      105.36      103.05     30.80 o 
 -13   7  19      235.10      253.33     36.61 o 
 -20   8  19      586.60      716.57     44.14 o 
 -18   8  19      738.59      777.92     57.12 o 
 -16   8  19      572.10      680.03     43.28 o 
 -14   8  19      228.20      162.34     32.49 o 
 -26   0  20     5016.81     5088.12    112.28 o 
 -24   0  20     4158.52     4231.70    104.25 o 
 -22   0  20     4011.76     4131.69     95.86 o 
 -20   0  20    11293.32    11144.44    172.30 o 
 -18   0  20    12861.01    12913.00    279.52 o 
 -16   0  20    13489.30    13988.37    299.06 o 
 -14   0  20    13773.46    13824.27    299.06 o 
 -12   0  20       79.05      111.84     66.65 o 
 -25   1  20      911.69      940.51     39.63 o 
 -23   1  20       16.48       27.86     26.27 o 
 -21   1  20      338.46      286.19     28.89 o 
 -19   1  20      208.01      127.22     31.37 o 
 -17   1  20      582.28      581.29     46.11 o 
 -15   1  20      191.43      198.06     40.64 o 
 -13   1  20      726.82      856.69     55.07 o 
 -11   1  20      519.43      576.03     51.55 o 
 -26   2  20     1370.78     1398.51     68.66 o 
 -24   2  20      237.98      237.66     30.11 o 
 -22   2  20       50.47       12.68     27.47 o 
 -20   2  20     1207.75     1283.78     48.85 o 
 -18   2  20     5814.63     6062.17     94.67 o 
 -16   2  20     4437.71     4193.03     96.60 o 
 -14   2  20     5371.59     5647.88    360.77 o 
 -12   2  20      148.64      174.08     43.35 o 
 -25   3  20      118.29      145.59     55.03 o 
 -23   3  20      732.70      705.85     40.85 o 
 -21   3  20      263.67      285.17     36.60 o 
 -19   3  20      124.91      117.76     27.31 o 
 -17   3  20      521.39      579.06     39.09 o 
 -15   3  20      407.80      387.04     48.70 o 
 -13   3  20      691.47      613.15     52.78 o 
 -11   3  20     2522.57     2397.19     86.81 o 
 -24   4  20      472.44      456.31     48.46 o 
 -22   4  20      679.26      717.12     51.22 o 
 -20   4  20       21.00       35.89     30.00 o 
 -18   4  20     3210.18     3373.26     72.98 o 
 -16   4  20      165.60      171.37     85.32 o 
 -14   4  20       33.77      -61.45     43.34 o 
 -12   4  20       10.33       -0.29     41.81 o 
 -23   5  20       79.54       47.01     57.65 o 
 -21   5  20     1322.16     1368.61     43.15 o 
 -19   5  20     1878.34     2136.17     46.38 o 
 -17   5  20     2907.04     2983.06     59.95 o 
 -15   5  20     2773.79     2652.36     86.94 o 
 -13   5  20      848.72     1065.03     87.78 o 
 -22   6  20      637.64      580.57     43.43 o 
 -20   6  20      135.94       92.78     29.19 o 
 -18   6  20      762.93      835.52     38.58 o 
 -16   6  20       50.42       -3.02     28.10 o 
 -14   6  20      965.45     1179.96     63.85 o 
 -19   7  20     4708.37     4769.67     74.18 o 
 -17   7  20     9176.02     9314.13    114.34 o 
 -25   1  21     3276.38     3384.65     66.06 o 
 -23   1  21     2558.67     2636.62     57.17 o 
 -21   1  21       53.89       55.91     34.68 o 
 -19   1  21      687.89      679.68     53.66 o 
 -17   1  21     2170.70     2339.18    138.65 o 
 -15   1  21     1454.24     1522.21     87.96 o 
 -24   2  21      355.69      402.68     34.62 o 
 -22   2  21      330.54      361.36     39.19 o 
 -20   2  21        2.90       -9.96     32.93 o 
 -18   2  21      827.11      834.60     56.11 o 
 -16   2  21       66.20       59.39     43.43 o 
 -14   2  21     2377.68     2556.83     87.21 o 
 -23   3  21     6613.08     6818.10    107.00 o 
 -21   3  21       15.65       43.29     34.17 o 
 -19   3  21        5.26       -6.00     60.72 o 
 -17   3  21     1706.58     1747.58     70.45 o 
 -15   3  21     3035.51     3029.09     88.52 o 
 -22   4  21      121.79      168.95     37.57 o 
 -20   4  21       28.12       14.31     29.36 o 
 -18   4  21     4623.62     4759.61    110.13 o 
 -16   4  21     3736.28     3698.53     98.34 o 
 -21   5  21        3.97       13.20     31.00 o 
 -19   5  21     2679.78     2793.95     61.48 o 
 -22   0  22     7210.75     7771.12    205.51 o 
 -20   0  22     5358.90     5770.59    175.46 o 
 -18   0  22       24.31       -9.44     64.73 o 
 -21   1  22       61.26       32.43     43.75 o 
 -19   1  22      148.58      218.22     52.09 o 
 -20   2  22     3494.69     3781.16     99.06 o 
                                                 
